# Supplementary material for: Relationship Between Serum Amino Acid Levels and Bone Mineral Density: A Mendelian Randomization Study
Source: Front Endocrinol (Lausanne). 2021 Nov 9;12:763538. doi: 10.3389/fendo.2021.763538 (PMC8630695; doi:10.3389/fendo.2021.763538)
Supplement: Supplementary file 1 [file DataSheet_1.xlsx]

## Sheet: Table S1
Table S1. Detailed characteristics of GWAS associated with exposures and outcomes in the study.
Traits	Author	Year	Sample size	Data source	Race
Ala	Nightingale Health UK Biobank Initiative [1]	2020	115074	UKB	European
Gln	Nightingale Health UK Biobank Initiative [1]	2020	114750	UKB	European
His	Nightingale Health UK Biobank Initiative [1]	2020	114895	UKB	European
Ile	Nightingale Health UK Biobank Initiative [1]	2020	115075	UKB	European
Leu	Nightingale Health UK Biobank Initiative [1]	2020	115074	UKB	European
Phe	Nightingale Health UK Biobank Initiative [1]	2020	115025	UKB	European
Tyr	Nightingale Health UK Biobank Initiative [1]	2020	114911	UKB	European
Val	Nightingale Health UK Biobank Initiative [1]	2020	115048	UKB	European
FN-BMD	Zheng et al. [2]	2015	49988	GEFOS	European
LS-BMD	Zheng et al. [2]	2015	44731	GEFOS	European
FA-BMD	Zheng et al. [2]	2015	10805	GEFOS	European
TB-BMD	Medina-Gomez et al. [3]	2018	56284	NA	European+African American+Mixed background
References
[1] Sudlow C, Gallacher J, Allen N,et al. UK biobank: an open access resource for identifying the causes of a wide range of complex diseases of middle and old age. PLoS Med. 2015;12(3):e1001779.
[2] Zheng HF, Forgetta V, Hsu YH, et al. Whole-genome sequencing identifies EN1 as a determinant of bone density and fracture. Nature. 2015;526(7571):112-117.
[3] Medina-Gomez C, Kemp JP, Trajanoska K,et al. Life-Course Genome-wide Association Study Meta-analysis of Total Body BMD and Assessment of Age-Specific Effects. Am J Hum Genet. 2018;102(1):88-102.

## Sheet: Table S2
Table S2. Characteristics of individual SNPs used in the MR analysis of causal effects of Ala on BMD.
Outcomes	SNPs	chr	pos	proxy SNPs	effect allele	other allele	beta.exposure	eaf.exposure	se.exposure	r2	pval.exposure	F statistic	beta.outcome	eaf.outcome	se.outcome	pval.outcome	Steiger filtering results
FN-BMD	rs11183581	12	47122774	NA	A	C	0.0584774	0.212669	0.0049995	0.00114516	1.3e-31	136.812	0.009617	0.190215	0.009255	0.309244	TRUE
	rs11558471	8	118185733	NA	G	A	-0.0307622	0.314671	0.00441269	0.000408151	3.1e-12	48.5991	-0.002316	0.287112	0.008031	0.777804	TRUE
	rs12379111	9	22128180	NA	G	C	-0.0422426	0.094813	0.00708917	0.000306293	2.5e-09	35.5067	-0.033093	0.105171	0.01562	0.0381883	TRUE
	rs13277542	8	145750506	rs9071	G	T	-0.0325828	0.488895	0.00416178	0.000530558	4.9e-15	61.2941	0.007697	0.50358	0.007619	0.322879	TRUE
	rs138373837	5	36338481	rs114186502	T	C	-0.0957224	0.023615	0.0134966	0.000422538	1.3e-12	50.3012	-0.002455	0.017502	0.023395	0.918204	TRUE
	rs2160387	2	65220910	NA	C	T	-0.0451528	0.427786	0.00411946	0.000998124	5.9e-28	120.14	-0.009768	0.4786	0.007749	0.217419	TRUE
	rs2385127	8	49975746	NA	A	G	-0.0283112	0.616547	0.00421097	0.000378987	1.8e-11	45.2014	-0.00483	0.594113	0.007727	0.540768	TRUE
	rs2933243	12	56860577	NA	A	G	0.0835392	0.183189	0.00528861	0.00208849	3.3e-56	249.516	0.018123	0.162291	0.009468	0.0611097	TRUE
	rs339969	15	60883281	NA	A	C	0.0243639	0.61583	0.0042121	0.000280872	7.3e-09	33.4577	-0.006538	0.656484	0.007668	0.404114	TRUE
	rs34495668	16	70658300	NA	C	T	0.0541222	0.096275	0.00700584	0.000509719	1.1e-14	59.6802	-0.028618	0.113286	0.012677	0.0272038	TRUE
	rs4554975	12	47201814	NA	G	A	-0.0450209	0.562773	0.00416749	0.000997467	3.3e-27	116.702	0.008676	0.501989	0.007586	0.263097	TRUE
	rs4693210	4	89208565	NA	G	A	-0.032872	0.440215	0.0041343	0.00053256	1.8e-15	63.2191	-0.000356	0.433652	0.007545	0.963154	TRUE
	rs4766214	12	4290249	NA	G	A	-0.0254253	0.456752	0.00414188	0.000320805	8.3e-10	37.6823	0.004531	0.371201	0.007687	0.564114	TRUE
	rs5023078	12	133142118	NA	C	T	-0.0244108	0.531306	0.00410842	0.000296776	2.8e-09	35.3032	0.002292	0.615911	0.008524	0.792476	TRUE
	rs56335308	8	17420369	rs74763072	A	G	0.094964	0.027352	0.0125412	0.000479836	3.7e-14	57.3376	0.003582	0.0265712	0.024086	0.884298	TRUE
	rs58116791	14	56680822	NA	C	T	0.0265869	0.2346	0.0048497	0.000253853	4.2e-08	30.0542	0.005903	0.270326	0.008819	0.512562	TRUE
	rs6752053	2	65666674	NA	C	T	-0.0258207	0.408902	0.00416557	0.000322288	5.7e-10	38.4226	0.007419	0.40366	0.007689	0.345096	TRUE
	rs73201506	21	33049390	rs66724284	G	A	0.0564557	0.046008	0.00980813	0.000279785	8.6e-09	33.1317	0.005654	0.0425617	0.017955	0.757987	TRUE
	rs74093304	12	59923805	NA	A	G	0.0502779	0.11906	0.00634401	0.000530269	2.3e-15	62.8097	-0.024911	0.103819	0.011512	0.0342468	TRUE
	rs7503139	17	79641534	NA	T	C	-0.0406873	0.167225	0.00549304	0.00046108	1.3e-13	54.8646	0.009632	0.142164	0.010105	0.35098	TRUE
	rs7624902	3	160004026	NA	G	A	-0.0387669	0.537534	0.00411103	0.000747202	4.1e-21	88.9244	-0.007294	0.510342	0.007561	0.345202	TRUE
	rs7925445	11	18398958	NA	G	A	0.0298062	0.556188	0.00413415	0.000438595	5.6e-13	51.9805	-0.00565	0.538027	0.007568	0.465075	TRUE
	rs79687284	1	214150821	NA	C	G	0.134338	0.034641	0.0112169	0.001207	4.7e-33	143.434	0.018372	0.0246619	0.023694	0.448042	TRUE
	rs8056893	16	68356187	rs7203220	A	C	-0.0258052	0.732993	0.00464532	0.000260656	2.8e-08	30.8591	-0.009437	0.75179	0.008187	0.259353	TRUE
	rs8061221	16	70078960	NA	A	G	0.0582034	0.745547	0.0047071	0.00128531	4e-35	152.894	-0.013796	0.776054	0.009684	0.163317	TRUE
LS-BMD	rs11183581	12	47122774	NA	A	C	0.0584774	0.212669	0.0049995	0.00114516	1.3e-31	136.812	0.012062	0.190215	0.010768	0.273954	TRUE
	rs11558471	8	118185733	NA	G	A	-0.0307622	0.314671	0.00441269	0.000408151	3.1e-12	48.5991	0.007084	0.287112	0.009365	0.460072	TRUE
	rs13277542	8	145750506	rs9071	G	T	-0.0325828	0.488895	0.00416178	0.000530558	4.9e-15	61.2941	0.014056	0.50358	0.008873	0.121844	TRUE
	rs138373837	5	36338481	rs114186502	T	C	-0.0957224	0.023615	0.0134966	0.000422538	1.3e-12	50.3012	0.042922	0.017502	0.027396	0.125971	TRUE
	rs2385127	8	49975746	NA	A	G	-0.0283112	0.616547	0.00421097	0.000378987	1.8e-11	45.2014	-0.005155	0.594113	0.009069	0.578803	TRUE
	rs2933243	12	56860577	NA	A	G	0.0835392	0.183189	0.00528861	0.00208849	3.3e-56	249.516	-0.001138	0.162291	0.011023	0.919638	TRUE
	rs339969	15	60883281	NA	A	C	0.0243639	0.61583	0.0042121	0.000280872	7.3e-09	33.4577	-0.014701	0.656484	0.008918	0.107376	TRUE
	rs4554975	12	47201814	NA	G	A	-0.0450209	0.562773	0.00416749	0.000997467	3.3e-27	116.702	0.010361	0.501989	0.008853	0.253051	TRUE
	rs4693210	4	89208565	NA	G	A	-0.032872	0.440215	0.0041343	0.00053256	1.8e-15	63.2191	0.011511	0.433652	0.008783	0.200566	TRUE
	rs5023078	12	133142118	NA	C	T	-0.0244108	0.531306	0.00410842	0.000296776	2.8e-09	35.3032	0.004762	0.615911	0.009226	0.614224	TRUE
	rs56335308	8	17420369	rs74763072	A	G	0.094964	0.027352	0.0125412	0.000479836	3.7e-14	57.3376	0.005631	0.0265712	0.02882	0.848644	TRUE
	rs58116791	14	56680822	NA	C	T	0.0265869	0.2346	0.0048497	0.000253853	4.2e-08	30.0542	-0.014982	0.270326	0.010241	0.153033	TRUE
	rs6752053	2	65666674	NA	C	T	-0.0258207	0.408902	0.00416557	0.000322288	5.7e-10	38.4226	-0.006135	0.40366	0.008948	0.503108	TRUE
	rs73201506	21	33049390	rs66724284	G	A	0.0564557	0.046008	0.00980813	0.000279785	8.6e-09	33.1317	0.006099	0.0425617	0.02076	0.774175	TRUE
	rs74093304	12	59923805	NA	A	G	0.0502779	0.11906	0.00634401	0.000530269	2.3e-15	62.8097	0.00515	0.103819	0.013315	0.705628	TRUE
	rs7503139	17	79641534	NA	T	C	-0.0406873	0.167225	0.00549304	0.00046108	1.3e-13	54.8646	-0.018676	0.142164	0.011794	0.121981	TRUE
	rs7624902	3	160004026	NA	G	A	-0.0387669	0.537534	0.00411103	0.000747202	4.1e-21	88.9244	-0.015534	0.510342	0.008837	0.0860023	TRUE
	rs7925445	11	18398958	NA	G	A	0.0298062	0.556188	0.00413415	0.000438595	5.6e-13	51.9805	-0.007801	0.538027	0.008807	0.38699	TRUE
	rs79687284	1	214150821	NA	C	G	0.134338	0.034641	0.0112169	0.001207	4.7e-33	143.434	-0.016036	0.0246619	0.027749	0.57251	TRUE
	rs8061221	16	70078960	NA	A	G	0.0582034	0.745547	0.0047071	0.00128531	4e-35	152.894	-0.004128	0.776054	0.010453	0.699757	TRUE
FA-BMD	rs11183581	12	47122774	NA	A	C	0.0584774	0.212669	0.0049995	0.00114516	1.3e-31	136.812	0.004087	0.190215	0.0192	0.83465	TRUE
	rs11558471	8	118185733	NA	G	A	-0.0307622	0.314671	0.00441269	0.000408151	3.1e-12	48.5991	-0.021525	0.287112	0.016489	0.20053	TRUE
	rs12379111	9	22128180	NA	G	C	-0.0422426	0.094813	0.00708917	0.000306293	2.5e-09	35.5067	0.020085	0.105171	0.03444	0.567464	TRUE
	rs13277542	8	145750506	rs9071	G	T	-0.0325828	0.488895	0.00416178	0.000530558	4.9e-15	61.2941	0.008231	0.50358	0.015783	0.609147	TRUE
	rs138373837	5	36338481	rs114186502	T	C	-0.0957224	0.023615	0.0134966	0.000422538	1.3e-12	50.3012	-0.044949	0.017502	0.047332	0.35177	TRUE
	rs2160387	2	65220910	NA	C	T	-0.0451528	0.427786	0.00411946	0.000998124	5.9e-28	120.14	-0.019544	0.4786	0.015783	0.224665	TRUE
	rs2385127	8	49975746	NA	A	G	-0.0283112	0.616547	0.00421097	0.000378987	1.8e-11	45.2014	0.003247	0.594113	0.016227	0.844434	TRUE
	rs2933243	12	56860577	NA	A	G	0.0835392	0.183189	0.00528861	0.00208849	3.3e-56	249.516	0.001579	0.162291	0.019861	0.937827	TRUE
	rs339969	15	60883281	NA	A	C	0.0243639	0.61583	0.0042121	0.000280872	7.3e-09	33.4577	-0.024674	0.656484	0.015771	0.125014	TRUE
	rs34495668	16	70658300	NA	C	T	0.0541222	0.096275	0.00700584	0.000509719	1.1e-14	59.6802	0.002253	0.113286	0.026381	0.933236	TRUE
	rs4554975	12	47201814	NA	G	A	-0.0450209	0.562773	0.00416749	0.000997467	3.3e-27	116.702	-0.013716	0.501989	0.015796	0.394545	TRUE
	rs4693210	4	89208565	NA	G	A	-0.032872	0.440215	0.0041343	0.00053256	1.8e-15	63.2191	0.016961	0.433652	0.01578	0.291919	TRUE
	rs4766214	12	4290249	NA	G	A	-0.0254253	0.456752	0.00414188	0.000320805	8.3e-10	37.6823	-0.017784	0.371201	0.015667	0.265704	TRUE
	rs5023078	12	133142118	NA	C	T	-0.0244108	0.531306	0.00410842	0.000296776	2.8e-09	35.3032	-0.008052	0.615911	0.015854	0.618505	TRUE
	rs56335308	8	17420369	rs74763072	A	G	0.094964	0.027352	0.0125412	0.000479836	3.7e-14	57.3376	0.014634	0.0265712	0.051271	0.77959	TRUE
	rs6752053	2	65666674	NA	C	T	-0.0258207	0.408902	0.00416557	0.000322288	5.7e-10	38.4226	0.021526	0.40366	0.015806	0.181736	TRUE
	rs73201506	21	33049390	rs66724284	G	A	0.0564557	0.046008	0.00980813	0.000279785	8.6e-09	33.1317	0.050367	0.0425617	0.03727	0.185126	TRUE
	rs74093304	12	59923805	NA	A	G	0.0502779	0.11906	0.00634401	0.000530269	2.3e-15	62.8097	0.000235	0.103819	0.02335	0.992121	TRUE
	rs7503139	17	79641534	NA	T	C	-0.0406873	0.167225	0.00549304	0.00046108	1.3e-13	54.8646	-0.018187	0.142164	0.021019	0.396216	TRUE
	rs7624902	3	160004026	NA	G	A	-0.0387669	0.537534	0.00411103	0.000747202	4.1e-21	88.9244	0.00358	0.510342	0.015886	0.825135	TRUE
	rs7925445	11	18398958	NA	G	A	0.0298062	0.556188	0.00413415	0.000438595	5.6e-13	51.9805	-0.014011	0.538027	0.015559	0.377277	TRUE
	rs79687284	1	214150821	NA	C	G	0.134338	0.034641	0.0112169	0.001207	4.7e-33	143.434	-0.064563	0.0246619	0.048925	0.195674	TRUE
	rs8056893	16	68356187	rs7203220	A	C	-0.0258052	0.732993	0.00464532	0.000260656	2.8e-08	30.8591	-0.021039	0.75179	0.017119	0.228177	TRUE
	rs8061221	16	70078960	NA	A	G	0.0582034	0.745547	0.0047071	0.00128531	4e-35	152.894	-0.003201	0.776054	0.017724	0.859416	TRUE
TB-BMD	rs11183581	12	47122774	NA	A	C	0.0584774	0.212669	0.0049995	0.00114516	1.3e-31	136.812	0.0018	0.1996	0.007	0.7978	TRUE
	rs11558471	8	118185733	NA	G	A	-0.0307622	0.314671	0.00441269	0.000408151	3.1e-12	48.5991	-0.0007	0.3085	0.0063	0.9139	TRUE
	rs11715633	3	123129946	NA	A	G	-0.0289755	0.270529	0.00461066	0.00033137	3.3e-10	39.4944	-0.0017	0.2443	0.0067	0.8002	TRUE
	rs12379111	9	22128180	NA	G	C	-0.0422426	0.094813	0.00708917	0.000306293	2.5e-09	35.5067	0.0037	0.0931	0.0111	0.735501	TRUE
	rs138373837	5	36219710	NA	T	C	-0.0957224	0.023615	0.0134966	0.000422538	1.3e-12	50.3012	0.0217	0.0227	0.0197	0.2729	TRUE
	rs144262262	7	95222201	NA	C	T	-0.194206	0.003511	0.0346404	0.000263912	2.1e-08	31.4311	-0.039	0.0076	0.0722	0.5887	TRUE
	rs2160387	2	65220910	NA	C	T	-0.0451528	0.427786	0.00411946	0.000998124	5.9e-28	120.14	0.0006	0.4402	0.0059	0.9167	TRUE
	rs2385127	8	49975746	NA	A	G	-0.0283112	0.616547	0.00421097	0.000378987	1.8e-11	45.2014	-0.0041	0.6091	0.0059	0.4841	TRUE
	rs2933243	12	56860577	NA	A	G	0.0835392	0.183189	0.00528861	0.00208849	3.3e-56	249.516	0.0082	0.1713	0.0076	0.2784	TRUE
	rs339969	15	60883281	NA	A	C	0.0243639	0.61583	0.0042121	0.000280872	7.3e-09	33.4577	-0.01	0.6316	0.0058	0.0839595	TRUE
	rs34495668	16	70658300	NA	C	T	0.0541222	0.096275	0.00700584	0.000509719	1.1e-14	59.6802	-0.0197	0.0999	0.01	0.0478498	TRUE
	rs4237150	9	4290085	NA	C	G	0.0284589	0.403366	0.00417313	0.000389828	9.1e-12	46.5064	0.0042	0.4194	0.0057	0.4602	TRUE
	rs4554975	12	47201814	NA	G	A	-0.0450209	0.562773	0.00416749	0.000997467	3.3e-27	116.702	0.0091	0.5426	0.0058	0.1135	TRUE
	rs4693210	4	89208565	NA	G	A	-0.032872	0.440215	0.0041343	0.00053256	1.8e-15	63.2191	0.0043	0.4418	0.0057	0.4466	TRUE
	rs4766214	12	4290249	NA	G	A	-0.0254253	0.456752	0.00414188	0.000320805	8.3e-10	37.6823	-0.0065	0.4273	0.0059	0.2696	TRUE
	rs5023078	12	133142118	NA	C	T	-0.0244108	0.531306	0.00410842	0.000296776	2.8e-09	35.3032	-0.0003	0.511	0.011	0.9785	TRUE
	rs56335308	8	17419461	NA	A	G	0.094964	0.027352	0.0125412	0.000479836	3.7e-14	57.3376	-0.0358	0.0219	0.0207	0.0848594	TRUE
	rs58116791	14	56680822	NA	C	T	0.0265869	0.2346	0.0048497	0.000253853	4.2e-08	30.0542	0.0052	0.2536	0.0066	0.4301	TRUE
	rs6752053	2	65666674	NA	C	T	-0.0258207	0.408902	0.00416557	0.000322288	5.7e-10	38.4226	-0.0095	0.4148	0.0057	0.1002	TRUE
	rs73201506	21	33044408	NA	G	A	0.0564557	0.046008	0.00980813	0.000279785	8.6e-09	33.1317	0.0099	0.048	0.0135	0.4631	TRUE
	rs74093304	12	59923805	NA	A	G	0.0502779	0.11906	0.00634401	0.000530269	2.3e-15	62.8097	-0.0169	0.119	0.0088	0.0550795	TRUE
	rs7503139	17	79641534	NA	T	C	-0.0406873	0.167225	0.00549304	0.00046108	1.3e-13	54.8646	0.0071	0.1563	0.0078	0.3617	TRUE
	rs7624902	3	160004026	NA	G	A	-0.0387669	0.537534	0.00411103	0.000747202	4.1e-21	88.9244	-0.0049	0.5338	0.0058	0.3977	TRUE
	rs7925445	11	18398958	NA	G	A	0.0298062	0.556188	0.00413415	0.000438595	5.6e-13	51.9805	-0.0031	0.5386	0.0057	0.5926	TRUE
	rs79687284	1	214150821	NA	C	G	0.134338	0.034641	0.0112169	0.001207	4.7e-33	143.434	-0.0273	0.0298	0.0219	0.2129	TRUE
	rs8056893	16	68304392	NA	A	C	-0.0258052	0.732993	0.00464532	0.000260656	2.8e-08	30.8591	-0.0109	0.7433	0.0065	0.0949992	TRUE
	rs8061221	16	70078960	NA	A	G	0.0582034	0.745547	0.0047071	0.00128531	4e-35	152.894	0.0015	0.7526	0.008	0.8482	TRUE

## Sheet: Table S3
Table S3. Characteristics of individual SNPs used in the MR analysis of causal effects of Gln on BMD.
Outcomes	SNPs	chr	pos	proxy SNPs	effect allele	other allele	beta.exposure	eaf.exposure	se.exposure	r2	pval.exposure	F statistic	beta.outcome	eaf.outcome	se.outcome	pval.outcome	Steiger filtering results
FN-BMD	rs10811663	9	22139220	NA	A	G	-0.047086	0.086463	0.00805913	0.000350243	1.1e-08	34.1356	-0.026533	0.0859984	0.014889	0.0812232	TRUE
	rs113674212	12	47198856	NA	A	C	0.135012	0.068158	0.00820575	0.00231544	1.7e-60	270.712	-0.008561	0.0643596	0.014504	0.563607	TRUE
	rs117643180	17	7185779	NA	A	C	0.0696173	0.025849	0.0130999	0.000244081	2.7e-08	28.2422	-0.021856	0.0202864	0.024833	0.389128	TRUE
	rs1274961	3	39191335	NA	C	T	-0.0292054	0.782876	0.0050095	0.000289973	4.1e-09	33.9889	0.009916	0.802944	0.009164	0.289696	TRUE
	rs13234131	7	73025975	NA	G	A	0.072124	0.129494	0.00614974	0.00117277	2.6e-32	137.545	-0.003241	0.107001	0.01138	0.780515	TRUE
	rs13396296	2	211367095	NA	C	A	-0.0245363	0.436659	0.00434872	0.000296184	4.9e-09	31.8343	0.003028	0.414002	0.009086	0.744353	TRUE
	rs147139486	5	128218645	NA	A	G	-0.0513437	0.054064	0.00928013	0.000269634	3.4e-08	30.6102	-0.013412	0.0534606	0.016954	0.438898	TRUE
	rs1750768	10	22926227	NA	T	C	0.0582926	0.041937	0.0103621	0.000273054	1.4e-08	31.6469	-0.001717	0.0454256	0.019043	0.92967	TRUE
	rs1998848	14	21492229	NA	A	G	0.167169	0.010532	0.0209615	0.000582444	1.6e-16	63.6014	-0.017238	0.0173429	0.038572	0.661931	TRUE
	rs2039098	20	56112882	NA	T	C	-0.0242568	0.597146	0.00420175	0.00028309	4.5e-09	33.3278	-0.000524	0.568099	0.007633	0.946428	TRUE
	rs2657879	12	56912864	rs2694917	G	A	-0.250735	0.182523	0.00533483	0.0187609	1e-200	2208.96	0.012598	0.181782	0.009575	0.197928	TRUE
	rs35007880	14	100843478	rs12892212	T	G	0.0324768	0.513595	0.00417392	0.000526981	5.5e-15	60.5422	-0.009743	0.426651	0.007468	0.201767	TRUE
	rs35752457	12	59945864	NA	A	G	0.0660199	0.164308	0.00592916	0.00119697	5.4e-29	123.983	-0.024661	0.153063	0.011411	0.0344874	TRUE
	rs3851365	3	160191236	NA	A	C	-0.0418866	0.483616	0.00414454	0.000876302	1.1e-24	102.14	-0.009768	0.412092	0.007512	0.203243	TRUE
	rs3988	4	18241903	NA	G	A	-0.0223536	0.396083	0.00422504	0.00023905	1.5e-08	27.992	-0.011991	0.398329	0.007594	0.122347	TRUE
	rs4365129	12	47229840	NA	T	A	-0.0270861	0.625273	0.00432448	0.000343801	2.9e-10	39.2306	0.004826	0.623309	0.007718	0.54066	TRUE
	rs4766214	12	4290249	NA	G	A	-0.0287484	0.456628	0.00417728	0.000410126	5.3e-12	47.3631	0.004531	0.371201	0.007687	0.564114	TRUE
	rs56335308	8	17420369	rs74763072	A	G	0.115579	0.027373	0.0126523	0.000711306	4.9e-20	83.4486	0.003582	0.0265712	0.024086	0.884298	TRUE
	rs7147721	14	75207263	rs35641442	G	A	0.0254725	0.462072	0.0041573	0.000322557	7.6e-10	37.5423	0.013437	0.408035	0.007603	0.0837761	TRUE
	rs738408	22	44340904	rs2294915	T	C	0.0332557	0.216546	0.00501608	0.000375254	3.5e-11	43.9545	-0.009759	0.253938	0.010613	0.368291	TRUE
	rs78431863	11	74109553	NA	T	C	0.0758144	0.041225	0.0104434	0.000454371	1.9e-13	52.7011	0.021926	0.032856	0.018396	0.243488	TRUE
	rs7925445	11	18398958	NA	G	A	0.028324	0.556145	0.00417167	0.000396067	1.5e-11	46.0988	-0.00565	0.538027	0.007568	0.465075	TRUE
	rs7966322	12	121401846	NA	T	C	-0.0252599	0.539917	0.00445774	0.000316998	1.1e-08	32.1095	-0.003606	0.544551	0.008716	0.6856	TRUE
	rs79687284	1	214150821	NA	C	G	0.154204	0.034608	0.011323	0.00158892	1.3e-43	185.468	0.018372	0.0246619	0.023694	0.448042	TRUE
	rs8074974	17	25595818	NA	C	T	0.0271741	0.45004	0.00415806	0.00036553	1.3e-10	42.7099	0.000208	0.46961	0.007501	0.97831	TRUE
	rs838737	2	234325052	NA	A	G	-0.0236406	0.565468	0.00416903	0.000274648	2.1e-08	32.1549	0.009017	0.585998	0.0076	0.245627	TRUE
	rs9482770	6	127443092	NA	C	T	-0.0331188	0.448707	0.00417326	0.000542656	2.2e-15	62.9794	0.016159	0.427765	0.007559	0.0364813	TRUE
LS-BMD	rs10811663	9	22139220	NA	A	G	-0.047086	0.086463	0.00805913	0.000350243	1.1e-08	34.1356	-0.032204	0.0859984	0.017418	0.0709627	TRUE
	rs113674212	12	47198856	NA	A	C	0.135012	0.068158	0.00820575	0.00231544	1.7e-60	270.712	-0.026742	0.0643596	0.016839	0.120899	TRUE
	rs117643180	17	7185779	NA	A	C	0.0696173	0.025849	0.0130999	0.000244081	2.7e-08	28.2422	-0.033564	0.0202864	0.028541	0.250726	TRUE
	rs1274961	3	39191335	NA	C	T	-0.0292054	0.782876	0.0050095	0.000289973	4.1e-09	33.9889	-0.001211	0.802944	0.010655	0.911571	TRUE
	rs13396296	2	211367095	NA	C	A	-0.0245363	0.436659	0.00434872	0.000296184	4.9e-09	31.8343	0.00267	0.414002	0.009937	0.792991	TRUE
	rs147139486	5	128218645	NA	A	G	-0.0513437	0.054064	0.00928013	0.000269634	3.4e-08	30.6102	-0.004987	0.0534606	0.019768	0.805378	TRUE
	rs1750768	10	22926227	NA	T	C	0.0582926	0.041937	0.0103621	0.000273054	1.4e-08	31.6469	-0.006191	0.0454256	0.022219	0.785511	TRUE
	rs1998848	14	21492229	NA	A	G	0.167169	0.010532	0.0209615	0.000582444	1.6e-16	63.6014	0.055328	0.0173429	0.043893	0.218273	TRUE
	rs2039098	20	56112882	NA	T	C	-0.0242568	0.597146	0.00420175	0.00028309	4.5e-09	33.3278	0.00604	0.568099	0.008918	0.508292	TRUE
	rs2657879	12	56912864	rs2694917	G	A	-0.250735	0.182523	0.00533483	0.0187609	1e-200	2208.96	-0.002186	0.181782	0.011153	0.848211	TRUE
	rs35007880	14	100843478	rs12892212	T	G	0.0324768	0.513595	0.00417392	0.000526981	5.5e-15	60.5422	-0.008973	0.426651	0.008688	0.313113	TRUE
	rs35752457	12	59945864	NA	A	G	0.0660199	0.164308	0.00592916	0.00119697	5.4e-29	123.983	0.002907	0.153063	0.012564	0.821213	TRUE
	rs3851365	3	160191236	NA	A	C	-0.0418866	0.483616	0.00414454	0.000876302	1.1e-24	102.14	-0.014619	0.412092	0.008776	0.103759	TRUE
	rs3988	4	18241903	NA	G	A	-0.0223536	0.396083	0.00422504	0.00023905	1.5e-08	27.992	-0.012259	0.398329	0.008842	0.175681	TRUE
	rs4365129	12	47229840	NA	T	A	-0.0270861	0.625273	0.00432448	0.000343801	2.9e-10	39.2306	0.003845	0.623309	0.008978	0.675753	TRUE
	rs4766214	12	4290249	NA	G	A	-0.0287484	0.456628	0.00417728	0.000410126	5.3e-12	47.3631	-0.018752	0.371201	0.008941	0.0405387	TRUE
	rs56335308	8	17420369	rs74763072	A	G	0.115579	0.027373	0.0126523	0.000711306	4.9e-20	83.4486	0.005631	0.0265712	0.02882	0.848644	TRUE
	rs7147721	14	75207263	rs35641442	G	A	0.0254725	0.462072	0.0041573	0.000322557	7.6e-10	37.5423	0.008942	0.408035	0.00888	0.325369	TRUE
	rs738408	22	44340904	rs2294915	T	C	0.0332557	0.216546	0.00501608	0.000375254	3.5e-11	43.9545	0.002576	0.253938	0.012059	0.834704	TRUE
	rs78431863	11	74109553	NA	T	C	0.0758144	0.041225	0.0104434	0.000454371	1.9e-13	52.7011	0.014564	0.032856	0.021486	0.507982	TRUE
	rs7925445	11	18398958	NA	G	A	0.028324	0.556145	0.00417167	0.000396067	1.5e-11	46.0988	-0.007801	0.538027	0.008807	0.38699	TRUE
	rs7966322	12	121401846	NA	T	C	-0.0252599	0.539917	0.00445774	0.000316998	1.1e-08	32.1095	0.00508	0.544551	0.009596	0.605158	TRUE
	rs79687284	1	214150821	NA	C	G	0.154204	0.034608	0.011323	0.00158892	1.3e-43	185.468	-0.016036	0.0246619	0.027749	0.57251	TRUE
	rs8074974	17	25595818	NA	C	T	0.0271741	0.45004	0.00415806	0.00036553	1.3e-10	42.7099	0.003941	0.46961	0.008734	0.659485	TRUE
	rs9482770	6	127443092	NA	C	T	-0.0331188	0.448707	0.00417326	0.000542656	2.2e-15	62.9794	-1.8e-05	0.427765	0.008808	0.998437	TRUE
FA-BMD	rs10811663	9	22139220	NA	A	G	-0.047086	0.086463	0.00805913	0.000350243	1.1e-08	34.1356	0.024496	0.0859984	0.029335	0.412911	TRUE
	rs113674212	12	47198856	NA	A	C	0.135012	0.068158	0.00820575	0.00231544	1.7e-60	270.712	-0.018518	0.0643596	0.029901	0.5437	TRUE
	rs117643180	17	7185779	NA	A	C	0.0696173	0.025849	0.0130999	0.000244081	2.7e-08	28.2422	-0.070783	0.0202864	0.046137	0.132497	TRUE
	rs1274961	3	39191335	NA	C	T	-0.0292054	0.782876	0.0050095	0.000289973	4.1e-09	33.9889	0.001889	0.802944	0.018725	0.921202	TRUE
	rs13094915	3	52507719	NA	C	G	0.0241482	0.366489	0.00431871	0.000270779	2e-08	31.2652	0.012749	0.370644	0.016823	0.457451	TRUE
	rs13234131	7	73025975	NA	G	A	0.072124	0.129494	0.00614974	0.00117277	2.6e-32	137.545	0.017107	0.107001	0.023419	0.473854	TRUE
	rs13396296	2	211367095	NA	C	A	-0.0245363	0.436659	0.00434872	0.000296184	4.9e-09	31.8343	-0.014262	0.414002	0.017562	0.425863	TRUE
	rs147139486	5	128218645	NA	A	G	-0.0513437	0.054064	0.00928013	0.000269634	3.4e-08	30.6102	0.010135	0.0534606	0.034696	0.774569	TRUE
	rs1750768	10	22926227	NA	T	C	0.0582926	0.041937	0.0103621	0.000273054	1.4e-08	31.6469	-0.069875	0.0454256	0.03958	0.0834565	TRUE
	rs1998848	14	21492229	NA	A	G	0.167169	0.010532	0.0209615	0.000582444	1.6e-16	63.6014	-0.00025	0.0173429	0.074911	0.99739	TRUE
	rs2039098	20	56112882	NA	T	C	-0.0242568	0.597146	0.00420175	0.00028309	4.5e-09	33.3278	-0.013781	0.568099	0.015963	0.397254	TRUE
	rs2657879	12	56866334	rs2638314	G	A	-0.250735	0.182523	0.00533483	0.0187609	1e-200	2208.96	0.001857	0.16078	0.019892	0.927043	TRUE
	rs35007880	14	100795139	NA	T	G	0.0324768	0.513595	0.00417392	0.000526981	5.5e-15	60.5422	-0.029488	0.441368	0.015493	0.0620226	TRUE
	rs35752457	12	59945864	NA	A	G	0.0660199	0.164308	0.00592916	0.00119697	5.4e-29	123.983	-0.029249	0.153063	0.023658	0.225405	TRUE
	rs3851365	3	160191236	NA	A	C	-0.0418866	0.483616	0.00414454	0.000876302	1.1e-24	102.14	0.008561	0.412092	0.015748	0.594027	TRUE
	rs3988	4	18241903	NA	G	A	-0.0223536	0.396083	0.00422504	0.00023905	1.5e-08	27.992	-0.003262	0.398329	0.015905	0.840607	TRUE
	rs4365129	12	47229840	NA	T	A	-0.0270861	0.625273	0.00432448	0.000343801	2.9e-10	39.2306	-0.015503	0.623309	0.016006	0.342243	TRUE
	rs4766214	12	4290249	NA	G	A	-0.0287484	0.456628	0.00417728	0.000410126	5.3e-12	47.3631	-0.017784	0.371201	0.015667	0.265704	TRUE
	rs56335308	8	17420369	rs74763072	A	G	0.115579	0.027373	0.0126523	0.000711306	4.9e-20	83.4486	0.014634	0.0265712	0.051271	0.77959	TRUE
	rs62182473	2	191740996	NA	T	C	-0.070732	0.265297	0.00469721	0.00195032	8.1e-52	226.752	-0.019602	0.302387	0.017911	0.28321	TRUE
	rs7078003	10	99359412	NA	T	C	0.103948	0.17848	0.00540843	0.00316862	6.5e-82	369.394	0.021215	0.146539	0.019862	0.294935	TRUE
	rs7147721	14	75207263	rs35641442	G	A	0.0254725	0.462072	0.0041573	0.000322557	7.6e-10	37.5423	0.02073	0.408035	0.01604	0.205055	TRUE
	rs738408	22	44324730	NA	T	C	0.0332557	0.216546	0.00501608	0.000375254	3.5e-11	43.9545	-0.02406	0.235004	0.018211	0.195168	TRUE
	rs78431863	11	74109553	NA	T	C	0.0758144	0.041225	0.0104434	0.000454371	1.9e-13	52.7011	0.04736	0.032856	0.038554	0.22839	TRUE
	rs7925445	11	18398958	NA	G	A	0.028324	0.556145	0.00417167	0.000396067	1.5e-11	46.0988	-0.014011	0.538027	0.015559	0.377277	TRUE
	rs7966322	12	121401846	NA	T	C	-0.0252599	0.539917	0.00445774	0.000316998	1.1e-08	32.1095	-0.0037	0.544551	0.018051	0.840688	TRUE
	rs79687284	1	214150821	NA	C	G	0.154204	0.034608	0.011323	0.00158892	1.3e-43	185.468	-0.064563	0.0246619	0.048925	0.195674	TRUE
	rs8074974	17	25595818	NA	C	T	0.0271741	0.45004	0.00415806	0.00036553	1.3e-10	42.7099	0.030466	0.46961	0.015548	0.0546991	TRUE
	rs838737	2	234325052	NA	A	G	-0.0236406	0.565468	0.00416903	0.000274648	2.1e-08	32.1549	0.017819	0.585998	0.015776	0.268074	TRUE
	rs9381075	6	41519654	rs2025645	A	G	0.0254713	0.262588	0.00472014	0.000251256	3.2e-08	29.1201	0.020319	0.319252	0.017403	0.252276	TRUE
	rs9482770	6	127443092	NA	C	T	-0.0331188	0.448707	0.00417326	0.000542656	2.2e-15	62.9794	0.024051	0.427765	0.015696	0.132979	TRUE
TB-BMD	rs113674212	12	47198856	NA	A	C	0.135012	0.068158	0.00820575	0.00231544	1.7e-60	270.712	0.0045	0.0658	0.0113	0.692599	TRUE
	rs117643180	17	7185779	NA	A	C	0.0696173	0.025849	0.0130999	0.000244081	2.7e-08	28.2422	-0.0141	0.0291	0.0191	0.4605	TRUE
	rs1274961	3	39191335	NA	C	T	-0.0292054	0.782876	0.0050095	0.000289973	4.1e-09	33.9889	-0.0052	0.7839	0.0069	0.452701	TRUE
	rs13094915	3	52507719	NA	C	G	0.0241482	0.366489	0.00431871	0.000270779	2e-08	31.2652	0.0042	0.4012	0.0061	0.486	TRUE
	rs13396296	2	211367095	NA	C	A	-0.0245363	0.436659	0.00434872	0.000296184	4.9e-09	31.8343	-0.0109	0.4154	0.0109	0.3188	TRUE
	rs147139486	5	128218645	NA	A	G	-0.0513437	0.054064	0.00928013	0.000269634	3.4e-08	30.6102	0.0021	0.056	0.0139	0.8807	TRUE
	rs17096421	10	88820592	NA	T	A	-0.0523709	0.056411	0.00908473	0.000291982	3.3e-09	33.232	-0.006	0.051	0.014	0.671001	TRUE
	rs1750768	10	22926227	NA	T	C	0.0582926	0.041937	0.0103621	0.000273054	1.4e-08	31.6469	-0.0117	0.0459	0.0144	0.4176	TRUE
	rs1998848	14	21492229	NA	A	G	0.167169	0.010532	0.0209615	0.000582444	1.6e-16	63.6014	0.0326	0.0171	0.032	0.3082	TRUE
	rs2039098	20	56112882	NA	T	C	-0.0242568	0.597146	0.00420175	0.00028309	4.5e-09	33.3278	-0.0017	0.5644	0.0059	0.7716	TRUE
	rs2657879	12	56865338	NA	G	A	-0.250735	0.182523	0.00533483	0.0187609	1e-200	2208.96	0.0091	0.1717	0.0075	0.226	TRUE
	rs35007880	14	100795139	NA	T	G	0.0324768	0.513595	0.00417392	0.000526981	5.5e-15	60.5422	-0.0024	0.4718	0.0062	0.7039	TRUE
	rs35752457	12	59945864	NA	A	G	0.0660199	0.164308	0.00592916	0.00119697	5.4e-29	123.983	-0.0145	0.169	0.0081	0.0722005	TRUE
	rs3851365	3	160191236	NA	A	C	-0.0418866	0.483616	0.00414454	0.000876302	1.1e-24	102.14	-0.0054	0.4557	0.0057	0.3423	TRUE
	rs3988	4	18241903	NA	G	A	-0.0223536	0.396083	0.00422504	0.00023905	1.5e-08	27.992	-0.0035	0.3898	0.0058	0.5418	TRUE
	rs4237150	9	4290085	NA	C	G	0.0334202	0.403428	0.00421253	0.000537622	3.9e-15	62.9408	0.0042	0.4194	0.0057	0.4602	TRUE
	rs4365129	12	47229840	NA	T	A	-0.0270861	0.625273	0.00432448	0.000343801	2.9e-10	39.2306	0.0051	0.6173	0.006	0.3947	TRUE
	rs4766214	12	4290249	NA	G	A	-0.0287484	0.456628	0.00417728	0.000410126	5.3e-12	47.3631	-0.0065	0.4273	0.0059	0.2696	TRUE
	rs56335308	8	17419461	NA	A	G	0.115579	0.027373	0.0126523	0.000711306	4.9e-20	83.4486	-0.0358	0.0219	0.0207	0.0848594	TRUE
	rs62182473	2	191740996	NA	T	C	-0.070732	0.265297	0.00469721	0.00195032	8.1e-52	226.752	-0.0069	0.2799	0.0064	0.2844	TRUE
	rs7147721	14	75186010	NA	G	A	0.0254725	0.462072	0.0041573	0.000322557	7.6e-10	37.5423	0.0101	0.4468	0.0058	0.0833297	TRUE
	rs738408	22	44324730	NA	T	C	0.0332557	0.216546	0.00501608	0.000375254	3.5e-11	43.9545	-0.0112	0.2321	0.0069	0.1034	TRUE
	rs78431863	11	74109553	NA	T	C	0.0758144	0.041225	0.0104434	0.000454371	1.9e-13	52.7011	0.0186	0.0392	0.015	0.2155	TRUE
	rs7925445	11	18398958	NA	G	A	0.028324	0.556145	0.00417167	0.000396067	1.5e-11	46.0988	-0.0031	0.5386	0.0057	0.5926	TRUE
	rs7966322	12	121401846	NA	T	C	-0.0252599	0.539917	0.00445774	0.000316998	1.1e-08	32.1095	0.0025	0.4508	0.0061	0.676401	TRUE
	rs79687284	1	214150821	NA	C	G	0.154204	0.034608	0.011323	0.00158892	1.3e-43	185.468	-0.0273	0.0298	0.0219	0.2129	TRUE
	rs8074974	17	25595818	NA	C	T	0.0271741	0.45004	0.00415806	0.00036553	1.3e-10	42.7099	0.0061	0.464	0.0057	0.2821	TRUE
	rs9381075	6	41515224	NA	A	G	0.0254713	0.262588	0.00472014	0.000251256	3.2e-08	29.1201	0.0006	0.2834	0.007	0.9304	TRUE
	rs9687846	5	55861894	NA	A	G	-0.0288837	0.201368	0.00514598	0.000268332	4.3e-08	31.5043	0.0119	0.1991	0.0071	0.0961391	TRUE

## Sheet: Table S4
					Table S4. Characteristics of individual SNPs used in the MR analysis of causal effects of His on BMD.
Outcomes	SNPs	chr	pos	proxy SNPs	effect allele	other allele	beta.exposure	eaf.exposure	se.exposure	r2	pval.exposure	F statistic	beta.outcome	eaf.outcome	se.outcome	pval.outcome	Steiger filtering results
FN-BMD	rs117591301	6	134872112	NA	T	A	-0.0783479	0.027531	0.0128354	0.000328687	1e-09	37.2594	-0.006501	0.0287987	0.02331	0.784941	TRUE
	rs150844304	15	43726625	NA	C	A	0.0908787	0.025691	0.0130963	0.000413459	3.9e-12	48.1534	0.035538	0.0202864	0.02256	0.123221	TRUE
	rs1958393	14	21516447	NA	G	C	0.061491	0.109029	0.00672346	0.000734613	5.9e-20	83.6445	0.003444	0.0946698	0.012921	0.794226	TRUE
	rs2939302	12	56860020	NA	A	G	0.0594854	0.183177	0.00535491	0.00105889	1.1e-28	123.4	0.017822	0.162371	0.009454	0.0651133	TRUE
	rs34004251	3	148929951	NA	A	T	-0.0542649	0.176425	0.00547107	0.000855719	3.5e-23	98.377	-0.000255	0.195227	0.009877	0.979845	TRUE
	rs61938133	12	96120605	NA	A	G	0.0796406	0.040056	0.0106569	0.000487767	7.8e-14	55.848	0.018155	0.0459825	0.01897	0.349059	TRUE
	rs75341400	12	96315168	NA	T	G	-0.0881579	0.098269	0.00702486	0.00137736	4e-36	157.488	0.000263	0.107399	0.012808	0.983949	TRUE
	rs76191003	12	47195415	rs78196330	T	C	0.0497087	0.068358	0.00821645	0.000314726	1.4e-09	36.6013	-0.007602	0.066428	0.014466	0.607129	TRUE
LS-BMD	rs117591301	6	134872112	NA	T	A	-0.0783479	0.027531	0.0128354	0.000328687	1e-09	37.2594	-0.002261	0.0287987	0.027131	0.935119	TRUE
	rs150844304	15	43726625	NA	C	A	0.0908787	0.025691	0.0130963	0.000413459	3.9e-12	48.1534	0.011323	0.0202864	0.026128	0.67212	TRUE
	rs1958393	14	21516447	NA	G	C	0.061491	0.109029	0.00672346	0.000734613	5.9e-20	83.6445	-0.020774	0.0946698	0.015027	0.176961	TRUE
	rs2939302	12	56860020	NA	A	G	0.0594854	0.183177	0.00535491	0.00105889	1.1e-28	123.4	-0.002299	0.162371	0.011008	0.838385	TRUE
	rs34004251	3	148929951	NA	A	T	-0.0542649	0.176425	0.00547107	0.000855719	3.5e-23	98.377	-0.001875	0.195227	0.011438	0.872757	TRUE
	rs61938133	12	96120605	NA	A	G	0.0796406	0.040056	0.0106569	0.000487767	7.8e-14	55.848	-0.001045	0.0459825	0.022078	0.963115	TRUE
	rs75341400	12	96315168	NA	T	G	-0.0881579	0.098269	0.00702486	0.00137736	4e-36	157.488	0.012382	0.107399	0.014923	0.41775	TRUE
	rs76191003	12	47195415	rs78196330	T	C	0.0497087	0.068358	0.00821645	0.000314726	1.4e-09	36.6013	-0.025057	0.066428	0.016812	0.145475	TRUE
FA-BMD	rs117591301	6	134872112	NA	T	A	-0.0783479	0.027531	0.0128354	0.000328687	1e-09	37.2594	-0.016458	0.0287987	0.049256	0.743211	TRUE
	rs150844304	15	43726625	NA	C	A	0.0908787	0.025691	0.0130963	0.000413459	3.9e-12	48.1534	0.02591	0.0202864	0.046932	0.588312	TRUE
	rs1958393	14	21516447	NA	G	C	0.061491	0.109029	0.00672346	0.000734613	5.9e-20	83.6445	-0.009877	0.0946698	0.025485	0.70396	TRUE
	rs2272662	8	145639726	NA	C	T	0.0291888	0.576631	0.00420138	0.000415987	3.7e-12	48.2668	0.003054	0.497534	0.017153	0.861388	TRUE
	rs2939302	12	56860020	NA	A	G	0.0594854	0.183177	0.00535491	0.00105889	1.1e-28	123.4	0.001636	0.162371	0.019816	0.935474	TRUE
	rs34004251	3	148929951	NA	A	T	-0.0542649	0.176425	0.00547107	0.000855719	3.5e-23	98.377	-0.031722	0.195227	0.019994	0.119791	TRUE
	rs61938133	12	96120605	NA	A	G	0.0796406	0.040056	0.0106569	0.000487767	7.8e-14	55.848	0.07103	0.0459825	0.038489	0.070385	TRUE
	rs75341400	12	96315168	NA	T	G	-0.0881579	0.098269	0.00702486	0.00137736	4e-36	157.488	0.019365	0.107399	0.02651	0.473862	TRUE
	rs76191003	12	47195415	rs76191003	T	C	0.0497087	0.068358	0.00821645	0.000314726	1.4e-09	36.6013	-0.015282	0.066428	0.029856	0.615766	TRUE
TB-BMD	rs117591301	6	134872112	NA	T	A	-0.0783479	0.027531	0.0128354	0.000328687	1e-09	37.2594	0.0451	0.0268	0.0181	0.01279	TRUE
	rs150844304	15	43726625	NA	C	A	0.0908787	0.025691	0.0130963	0.000413459	3.9e-12	48.1534	0.0068	0.0283	0.0177	0.6995	TRUE
	rs1958393	14	21516447	NA	G	C	0.061491	0.109029	0.00672346	0.000734613	5.9e-20	83.6445	0.0045	0.1054	0.0107	0.6736	TRUE
	rs2272662	8	145639726	NA	C	T	0.0291888	0.576631	0.00420138	0.000415987	3.7e-12	48.2668	-0.0159	0.5608	0.0072	0.0270801	TRUE
	rs2939302	12	56860020	NA	A	G	0.0594854	0.183177	0.00535491	0.00105889	1.1e-28	123.4	0.0083	0.1718	0.0075	0.2722	TRUE
	rs34004251	3	148929951	NA	A	T	-0.0542649	0.176425	0.00547107	0.000855719	3.5e-23	98.377	-0.0055	0.1865	0.0075	0.4591	TRUE
	rs61938133	12	96120605	NA	A	G	0.0796406	0.040056	0.0106569	0.000487767	7.8e-14	55.848	0.0039	0.0488	0.0145	0.788099	TRUE
	rs709932	14	94849201	NA	T	C	0.0394021	0.155773	0.00571699	0.000408338	5.5e-12	47.5011	0.0061	0.1527	0.0079	0.437	TRUE
	rs75341400	12	96315168	NA	T	G	-0.0881579	0.098269	0.00702486	0.00137736	4e-36	157.488	-0.0194	0.105	0.0097	0.0447796	TRUE
	rs76191003	12	47182531	NA	T	C	0.0497087	0.068358	0.00821645	0.000314726	1.4e-09	36.6013	0.005	0.0663	0.0113	0.6609	TRUE

## Sheet: Table S5
Table S5. Characteristics of individual SNPs used in the MR analysis of causal effects of Ile on BMD.
Outcomes	SNPs	chr	pos	proxy SNPs	effect allele	other allele	beta.exposure	eaf.exposure	se.exposure	r2	pval.exposure	F statistic	beta.outcome	eaf.outcome	se.outcome	pval.outcome	Steiger filtering results
FN-BMD	rs10018448	4	89225171	NA	G	A	0.0665555	0.535322	0.00406977	0.00220376	4.1e-60	267.441	0.003494	0.554893	0.007499	0.648519	TRUE
	rs10184004	2	165526338	rs7592412	T	C	-0.0299471	0.406102	0.00412774	0.0004326	4e-13	52.6362	-0.011985	0.364916	0.007729	0.129178	TRUE
	rs117643180	17	7185779	NA	A	C	-0.101389	0.025874	0.0128414	0.000518192	2.9e-15	62.3386	-0.021856	0.0202864	0.024833	0.389128	TRUE
	rs12325419	16	70368909	NA	A	G	-0.0742963	0.115325	0.0063428	0.00112635	1.1e-31	137.206	-0.027062	0.118138	0.011656	0.023126	TRUE
	rs2941456	8	76443463	NA	A	G	0.0292593	0.198451	0.00509188	0.000272359	9.1e-09	33.0196	0.005006	0.182737	0.009615	0.610453	TRUE
	rs545587	19	49319664	NA	C	A	0.0366418	0.514774	0.00407151	0.000670725	2.3e-19	80.9921	-0.011506	0.572951	0.007599	0.138418	TRUE
	rs7302925	12	56912864	rs2694917	G	A	-0.0413328	0.801117	0.00507138	0.000544394	3.6e-16	66.4259	-0.012598	0.818218	0.009575	0.197928	TRUE
LS-BMD	rs10018448	4	89225171	NA	G	A	0.0665555	0.535322	0.00406977	0.00220376	4.1e-60	267.441	0.007665	0.554893	0.008736	0.391524	TRUE
	rs10184004	2	165526338	rs7592412	T	C	-0.0299471	0.406102	0.00412774	0.0004326	4e-13	52.6362	-0.008356	0.364916	0.008994	0.364199	TRUE
	rs117643180	17	7185779	NA	A	C	-0.101389	0.025874	0.0128414	0.000518192	2.9e-15	62.3386	-0.033564	0.0202864	0.028541	0.250726	TRUE
	rs12325419	16	70368909	NA	A	G	-0.0742963	0.115325	0.0063428	0.00112635	1.1e-31	137.206	-0.033407	0.118138	0.013519	0.015823	TRUE
	rs2941456	8	76443463	NA	A	G	0.0292593	0.198451	0.00509188	0.000272359	9.1e-09	33.0196	0.01196	0.182737	0.011154	0.294974	TRUE
	rs545587	19	49319664	NA	C	A	0.0366418	0.514774	0.00407151	0.000670725	2.3e-19	80.9921	-0.007401	0.572951	0.008812	0.412017	TRUE
	rs7302925	12	56912864	rs2694917	G	A	-0.0413328	0.801117	0.00507138	0.000544394	3.6e-16	66.4259	0.002186	0.818218	0.011153	0.848211	TRUE
FA-BMD	rs10018448	4	89225171	NA	G	A	0.0665555	0.535322	0.00406977	0.00220376	4.1e-60	267.441	0.005824	0.554893	0.015691	0.715901	TRUE
	rs10184004	2	165513091	rs10195252	T	C	-0.0299471	0.406102	0.00412774	0.0004326	4e-13	52.6362	-0.022527	0.405171	0.015781	0.16159	TRUE
	rs117643180	17	7185779	NA	A	C	-0.101389	0.025874	0.0128414	0.000518192	2.9e-15	62.3386	-0.070783	0.0202864	0.046137	0.132497	TRUE
	rs12325419	16	70368909	NA	A	G	-0.0742963	0.115325	0.0063428	0.00112635	1.1e-31	137.206	-0.019726	0.118138	0.024372	0.427432	TRUE
	rs2941456	8	76443463	NA	A	G	0.0292593	0.198451	0.00509188	0.000272359	9.1e-09	33.0196	0.016676	0.182737	0.019707	0.406698	TRUE
	rs545587	19	49319664	NA	C	A	0.0366418	0.514774	0.00407151	0.000670725	2.3e-19	80.9921	-0.003977	0.572951	0.01549	0.801214	TRUE
	rs7302925	12	56866334	rs2638314	G	A	-0.0413328	0.801117	0.00507138	0.000544394	3.6e-16	66.4259	-0.001857	0.83922	0.019892	0.927043	TRUE
TB-BMD	rs10018448	4	89225171	NA	G	A	0.0665555	0.535322	0.00406977	0.00220376	4.1e-60	267.441	0.0096	0.543	0.0057	0.0908804	TRUE
	rs10184004	2	165508389	NA	T	C	-0.0299471	0.406102	0.00412774	0.0004326	4e-13	52.6362	-0.0017	0.4294	0.0057	0.766999	TRUE
	rs117643180	17	7185779	NA	A	C	-0.101389	0.025874	0.0128414	0.000518192	2.9e-15	62.3386	-0.0141	0.0291	0.0191	0.4605	TRUE
	rs12325419	16	70368909	NA	A	G	-0.0742963	0.115325	0.0063428	0.00112635	1.1e-31	137.206	-0.0197	0.1212	0.0087	0.0229901	TRUE
	rs2941456	8	76443463	NA	A	G	0.0292593	0.198451	0.00509188	0.000272359	9.1e-09	33.0196	0.0083	0.1965	0.0071	0.2473	TRUE
	rs545587	19	49319664	NA	C	A	0.0366418	0.514774	0.00407151	0.000670725	2.3e-19	80.9921	-0.002	0.5297	0.006	0.7383	TRUE
	rs7302925	12	56861458	NA	G	A	-0.0413328	0.801117	0.00507138	0.000544394	3.6e-16	66.4259	-0.0118	0.7769	0.007	0.0913608	TRUE
	rs7656569	4	89166761	NA	A	C	0.0458536	0.192286	0.00521409	0.000653104	1.4e-18	77.3374	0.0066	0.1765	0.008	0.4087	TRUE

## Sheet: Table S6
Table S6. Characteristics of individual SNPs used in the MR analysis of causal effects of Leu on BMD.
Outcomes	SNPs	chr	pos	proxy SNPs	effect allele	other allele	beta.exposure	eaf.exposure	se.exposure	r2	pval.exposure	F statistic	beta.outcome	eaf.outcome	se.outcome	pval.outcome	Steiger filtering results
FN-BMD	rs10018448	4	89225171	NA	G	A	0.0878169	0.535318	0.00397606	0.00383667	4.3e-108	487.81	0.003494	0.554893	0.007499	0.648519	TRUE
	rs11166420	1	100702216	NA	A	T	-0.0380109	0.90441	0.00674421	0.000249818	1.7e-08	31.7654	-0.010506	0.855449	0.013289	0.439182	TRUE
	rs117643180	17	7185779	NA	A	C	-0.118381	0.02587	0.0125487	0.00070633	4e-21	88.9952	-0.021856	0.0202864	0.024833	0.389128	TRUE
	rs12974412	19	14151809	NA	G	A	-0.0291096	0.779952	0.00491958	0.000290863	3.3e-09	35.012	0.012887	0.815672	0.009716	0.194336	TRUE
	rs150277164	4	89258580	NA	A	G	0.115856	0.014177	0.0167896	0.000375189	5.2e-12	47.6164	0.004959	0.00898966	0.0355	0.891264	TRUE
	rs2638315	12	56912864	rs2694917	C	G	0.0409465	0.182491	0.0051161	0.000500262	1.2e-15	64.0554	0.012598	0.181782	0.009575	0.197928	TRUE
	rs2977929	8	76454025	NA	T	C	0.0282019	0.196785	0.00500614	0.000251426	1.8e-08	31.7359	0.005871	0.176452	0.009811	0.55821	TRUE
	rs4801776	19	49304215	NA	T	C	-0.0323739	0.299241	0.00442158	0.000439552	2.4e-13	53.6087	-0.00583	0.226253	0.008508	0.502595	TRUE
	rs5747934	22	18915282	NA	T	C	-0.0568393	0.042294	0.00987281	0.000261721	8.6e-09	33.1448	0.049088	0.077327	0.022209	0.03059	TRUE
	rs9930957	16	72149923	NA	T	C	0.0525448	0.159836	0.00539769	0.000741529	2.1e-22	94.764	-0.003835	0.162928	0.010194	0.712822	TRUE
LS-BMD	rs10018448	4	89225171	NA	G	A	0.0878169	0.535318	0.00397606	0.00383667	4.3e-108	487.81	0.007665	0.554893	0.008736	0.391524	TRUE
	rs11166420	1	100702216	NA	A	T	-0.0380109	0.90441	0.00674421	0.000249818	1.7e-08	31.7654	0.005944	0.855449	0.014533	0.689558	TRUE
	rs117643180	17	7185779	NA	A	C	-0.118381	0.02587	0.0125487	0.00070633	4e-21	88.9952	-0.033564	0.0202864	0.028541	0.250726	TRUE
	rs12974412	19	14151809	NA	G	A	-0.0291096	0.779952	0.00491958	0.000290863	3.3e-09	35.012	-0.016408	0.815672	0.01127	0.15504	TRUE
	rs150277164	4	89258580	NA	A	G	0.115856	0.014177	0.0167896	0.000375189	5.2e-12	47.6164	-0.019185	0.00898966	0.041232	0.649545	TRUE
	rs2638315	12	56912864	rs2694917	C	G	0.0409465	0.182491	0.0051161	0.000500262	1.2e-15	64.0554	-0.002186	0.181782	0.011153	0.848211	TRUE
	rs2977929	8	76454025	NA	T	C	0.0282019	0.196785	0.00500614	0.000251426	1.8e-08	31.7359	0.017752	0.176452	0.011371	0.127316	TRUE
	rs4801776	19	49304215	NA	T	C	-0.0323739	0.299241	0.00442158	0.000439552	2.4e-13	53.6087	-0.0231	0.226253	0.009909	0.0228229	TRUE
	rs9930957	16	72149923	NA	T	C	0.0525448	0.159836	0.00539769	0.000741529	2.1e-22	94.764	-0.005522	0.162928	0.011881	0.649901	TRUE
FA-BMD	rs10018448	4	89225171	NA	G	A	0.0878169	0.535318	0.00397606	0.00383667	4.3e-108	487.81	0.005824	0.554893	0.015691	0.715901	TRUE
	rs11166420	1	100702216	NA	A	T	-0.0380109	0.90441	0.00674421	0.000249818	1.7e-08	31.7654	-0.005933	0.855449	0.026127	0.823802	TRUE
	rs117643180	17	7185779	NA	A	C	-0.118381	0.02587	0.0125487	0.00070633	4e-21	88.9952	-0.070783	0.0202864	0.046137	0.132497	TRUE
	rs12974412	19	14151809	NA	G	A	-0.0291096	0.779952	0.00491958	0.000290863	3.3e-09	35.012	0.007063	0.815672	0.019153	0.717674	TRUE
	rs150277164	4	89258580	NA	A	G	0.115856	0.014177	0.0167896	0.000375189	5.2e-12	47.6164	0.019749	0.00898966	0.07495	0.796125	TRUE
	rs2638315	12	56865056	NA	C	G	0.0409465	0.182491	0.0051161	0.000500262	1.2e-15	64.0554	0.002141	0.160621	0.019878	0.915891	TRUE
	rs2977929	8	76454025	NA	T	C	0.0282019	0.196785	0.00500614	0.000251426	1.8e-08	31.7359	0.021948	0.176452	0.020298	0.289025	TRUE
	rs4801776	19	49304215	NA	T	C	-0.0323739	0.299241	0.00442158	0.000439552	2.4e-13	53.6087	-0.032688	0.226253	0.017723	0.0705521	TRUE
	rs9930957	16	72149923	NA	T	C	0.0525448	0.159836	0.00539769	0.000741529	2.1e-22	94.764	-0.011348	0.162928	0.021521	0.605149	TRUE
TB-BMD	rs10018448	4	89225171	NA	G	A	0.0878169	0.535318	0.00397606	0.00383667	4.3e-108	487.81	0.0096	0.543	0.0057	0.0908804	TRUE
	rs11166420	1	100702216	NA	A	T	-0.0380109	0.90441	0.00674421	0.000249818	1.7e-08	31.7654	-0.0069	0.8739	0.0094	0.4648	TRUE
	rs117643180	17	7185779	NA	A	C	-0.118381	0.02587	0.0125487	0.00070633	4e-21	88.9952	-0.0141	0.0291	0.0191	0.4605	TRUE
	rs12974412	19	14151809	NA	G	A	-0.0291096	0.779952	0.00491958	0.000290863	3.3e-09	35.012	0.0016	0.7793	0.0077	0.8311	TRUE
	rs150277164	4	89258580	NA	A	G	0.115856	0.014177	0.0167896	0.000375189	5.2e-12	47.6164	0.0335	0.012	0.0292	0.251	TRUE
	rs2638315	12	56865056	NA	C	G	0.0409465	0.182491	0.0051161	0.000500262	1.2e-15	64.0554	0.0084	0.1721	0.0076	0.2671	TRUE
	rs2977929	8	76454025	NA	T	C	0.0282019	0.196785	0.00500614	0.000251426	1.8e-08	31.7359	0.0077	0.1963	0.0072	0.2868	TRUE
	rs4801776	19	49304215	NA	T	C	-0.0323739	0.299241	0.00442158	0.000439552	2.4e-13	53.6087	-0.0072	0.2654	0.0068	0.2856	TRUE
	rs5747934	22	18915282	NA	T	C	-0.0568393	0.042294	0.00987281	0.000261721	8.6e-09	33.1448	0.0203	0.0624	0.0137	0.1394	TRUE
	rs7656569	4	89166761	NA	A	C	0.0559865	0.192287	0.00509401	0.000973652	4.2e-28	120.794	0.0066	0.1765	0.008	0.4087	TRUE
	rs77724138	16	70207520	NA	C	G	-0.094279	0.129472	0.00606067	0.00200363	1.5e-54	241.985	0.0024	0.1273	0.0179	0.8927	TRUE
	rs9930957	16	72149923	NA	T	C	0.0525448	0.159836	0.00539769	0.000741529	2.1e-22	94.764	-0.0126	0.1705	0.0077	0.1003	TRUE

## Sheet: Table S7
Table S7. Characteristics of individual SNPs used in the MR analysis of causal effects of Phe on BMD.
Outcomes	SNPs	chr	pos	proxy SNPs	effect allele	other allele	beta.exposure	eaf.exposure	se.exposure	r2	pval.exposure	F statistic	beta.outcome	eaf.outcome	se.outcome	pval.outcome	Steiger filtering results
FN-BMD	rs10750864	11	57259694	NA	A	T	0.0580491	0.741891	0.00477346	0.00129052	5e-34	147.885	0.012163	0.760621	0.008931	0.182649	TRUE
	rs1498694	12	103257876	NA	G	A	-0.109301	0.610845	0.00424012	0.00567979	1.6e-146	664.495	0.00265	0.575975	0.007616	0.733498	TRUE
	rs17253619	14	55411744	NA	C	T	0.0680324	0.118765	0.00637232	0.000968817	1.3e-26	113.982	-0.011117	0.100159	0.011648	0.350399	TRUE
	rs2933235	12	56921418	NA	G	A	0.0325439	0.166225	0.00554202	0.000293572	4.3e-09	34.4828	0.018347	0.149642	0.010044	0.0739078	TRUE
	rs4781730	16	16254626	NA	T	C	-0.0257537	0.284469	0.00458318	0.000270006	1.9e-08	31.5752	0.007983	0.246062	0.008317	0.34764	TRUE
	rs7969789	12	103325781	NA	T	C	-0.0631453	0.330477	0.00443251	0.00176449	4.8e-46	202.947	0.007139	0.372951	0.00805	0.385577	TRUE
	rs9467618	6	25826986	rs1408268	T	C	-0.0302757	0.255343	0.00474228	0.000348577	1.7e-10	40.7581	-0.006775	0.245982	0.008758	0.449096	TRUE
LS-BMD	rs10750864	11	57259694	NA	A	T	0.0580491	0.741891	0.00477346	0.00129052	5e-34	147.885	-0.012098	0.760621	0.010384	0.255179	TRUE
	rs1498694	12	103257876	NA	G	A	-0.109301	0.610845	0.00424012	0.00567979	1.6e-146	664.495	0.01191	0.575975	0.008846	0.18852	TRUE
	rs17253619	14	55411744	NA	C	T	0.0680324	0.118765	0.00637232	0.000968817	1.3e-26	113.982	0.004886	0.100159	0.013577	0.72522	TRUE
	rs2933235	12	56921418	NA	G	A	0.0325439	0.166225	0.00554202	0.000293572	4.3e-09	34.4828	-0.003911	0.149642	0.011703	0.744142	TRUE
	rs4781730	16	16254626	NA	T	C	-0.0257537	0.284469	0.00458318	0.000270006	1.9e-08	31.5752	-0.006314	0.246062	0.009685	0.524355	TRUE
	rs7969789	12	103325781	NA	T	C	-0.0631453	0.330477	0.00443251	0.00176449	4.8e-46	202.947	0.008354	0.372951	0.009367	0.383692	TRUE
	rs9467618	6	25826986	rs1408268	T	C	-0.0302757	0.255343	0.00474228	0.000348577	1.7e-10	40.7581	0.010895	0.245982	0.010271	0.30021	TRUE
FA-BMD	rs10750864	11	57259694	NA	A	T	0.0580491	0.741891	0.00477346	0.00129052	5e-34	147.885	-0.008488	0.760621	0.018673	0.655839	TRUE
	rs1498694	12	103257876	NA	G	A	-0.109301	0.610845	0.00424012	0.00567979	1.6e-146	664.495	0.031801	0.575975	0.015826	0.0488225	TRUE
	rs17253619	14	55411744	NA	C	T	0.0680324	0.118765	0.00637232	0.000968817	1.3e-26	113.982	0.004801	0.100159	0.023908	0.843886	TRUE
	rs2933235	12	56921418	NA	G	A	0.0325439	0.166225	0.00554202	0.000293572	4.3e-09	34.4828	0.011407	0.149642	0.020913	0.592811	TRUE
	rs4781730	16	16254626	NA	T	C	-0.0257537	0.284469	0.00458318	0.000270006	1.9e-08	31.5752	0.022462	0.246062	0.017131	0.198543	TRUE
	rs7969789	12	103325781	NA	T	C	-0.0631453	0.330477	0.00443251	0.00176449	4.8e-46	202.947	0.023514	0.372951	0.016591	0.164626	TRUE
	rs9467618	6	25826986	rs1408268	T	C	-0.0302757	0.255343	0.00474228	0.000348577	1.7e-10	40.7581	0.02839	0.245982	0.018616	0.134814	TRUE
TB-BMD	rs10750864	11	57259694	NA	A	T	0.0580491	0.741891	0.00477346	0.00129052	5e-34	147.885	0.0023	0.7365	0.0067	0.736	TRUE
	rs1498694	12	103257876	NA	G	A	-0.109301	0.610845	0.00424012	0.00567979	1.6e-146	664.495	0.0077	0.5967	0.0058	0.1837	TRUE
	rs17253619	14	55411744	NA	C	T	0.0680324	0.118765	0.00637232	0.000968817	1.3e-26	113.982	0.0044	0.1066	0.0092	0.635199	TRUE
	rs2180314	6	52617731	NA	G	C	0.0231094	0.596097	0.00421101	0.000257159	4.1e-08	30.1165	0.0008	0.5816	0.0058	0.8888	TRUE
	rs2933235	12	56921418	NA	G	A	0.0325439	0.166225	0.00554202	0.000293572	4.3e-09	34.4828	0.0024	0.1532	0.008	0.766399	TRUE
	rs4781730	16	16254626	NA	T	C	-0.0257537	0.284469	0.00458318	0.000270006	1.9e-08	31.5752	0.0023	0.2752	0.0062	0.7113	TRUE
	rs7969789	12	103325781	NA	T	C	-0.0631453	0.330477	0.00443251	0.00176449	4.8e-46	202.947	0.0035	0.3438	0.0061	0.5682	TRUE
	rs9467618	6	25824809	NA	T	C	-0.0302757	0.255343	0.00474228	0.000348577	1.7e-10	40.7581	0.004	0.2501	0.0067	0.5489	TRUE

## Sheet: Table S8
Table S8. Characteristics of individual SNPs used in the MR analysis of causal effects of Tyr on BMD.
Outcomes	SNPs	chr	pos	proxy SNPs	effect allele	other allele	beta.exposure	eaf.exposure	se.exposure	r2	pval.exposure	F statistic	beta.outcome	eaf.outcome	se.outcome	pval.outcome	Steiger filtering results
FN-BMD	rs1126671	4	100049253	rs28987101	C	T	-0.0405903	0.697944	0.00449601	0.000694676	1.7e-19	81.5061	0.002954	0.784169	0.008405	0.730908	TRUE
	rs114232169	3	186391274	rs59123177	G	T	-0.0322325	0.667814	0.004381	0.000460951	1.9e-13	54.1304	0.005228	0.585442	0.007806	0.512293	TRUE
	rs116862171	6	112145789	NA	G	A	0.0925493	0.01745	0.0161497	0.000293715	1e-08	32.8411	-0.04111	0.0142403	0.028969	0.164949	TRUE
	rs12206654	6	111556834	NA	C	T	0.188204	0.146605	0.00587394	0.00886312	1e-200	1026.59	-0.002164	0.10716	0.011465	0.853498	TRUE
	rs1433210	4	124766956	NA	C	A	-0.0265777	0.246119	0.00479377	0.000262128	3e-08	30.7383	-0.003074	0.242005	0.008676	0.728887	TRUE
	rs146133919	6	112130000	NA	C	T	-0.0781063	0.027079	0.013185	0.000321449	3.1e-09	35.0923	0.017147	0.0209228	0.025797	0.515468	TRUE
	rs150851429	16	71625831	NA	C	G	0.399298	0.01598	0.0171106	0.00501424	1.9e-120	544.583	0.032751	0.00954654	0.03594	0.372579	TRUE
	rs194749	14	69273905	NA	C	T	0.0265613	0.24019	0.00483959	0.000257507	4.1e-08	30.1218	0.008849	0.248608	0.00884	0.327336	TRUE
	rs2230681	12	122329478	rs1168674	C	T	-0.0420843	0.874664	0.00623021	0.000388318	1.4e-11	45.6284	0.00093	0.874543	0.011078	0.934512	TRUE
	rs2638315	12	56912864	rs2694917	C	G	0.0673963	0.182446	0.00532767	0.00135504	1.1e-36	160.029	0.012598	0.181782	0.009575	0.197928	TRUE
	rs35614968	6	112020241	NA	A	G	-0.121884	0.028196	0.0127492	0.000814122	1.2e-21	91.3961	0.021112	0.0215593	0.022046	0.348748	TRUE
	rs36055409	12	59990603	NA	T	G	0.033308	0.14239	0.00594393	0.000270955	2.1e-08	31.4015	-0.027484	0.129037	0.010885	0.0135139	TRUE
	rs3747207	22	44340904	rs2294915	A	G	0.0294005	0.21503	0.00502125	0.000291804	4.8e-09	34.2835	-0.009759	0.253938	0.010613	0.368291	TRUE
	rs4149056	12	21399955	rs73069021	C	T	-0.0596744	0.150912	0.00574268	0.000912604	2.7e-25	107.981	0.005671	0.137072	0.010142	0.584318	TRUE
	rs56236906	6	111991104	NA	A	G	0.0836335	0.020553	0.0145627	0.000281609	9.3e-09	32.982	0.012794	0.0781225	0.027919	0.653881	TRUE
	rs61676179	22	32176825	NA	A	C	-0.0527705	0.050985	0.00941771	0.000269481	2.1e-08	31.3973	0.005432	0.0522673	0.020741	0.797734	TRUE
	rs6575900	14	102698599	rs7153005	C	G	-0.0326825	0.204047	0.00513818	0.000346959	2e-10	40.4587	0.006915	0.234606	0.009282	0.466013	TRUE
	rs6868618	5	90191256	NA	G	A	0.0252921	0.380117	0.0042654	0.000301458	3e-09	35.1601	-0.004272	0.433811	0.007702	0.587364	TRUE
	rs7019778	9	22134651	NA	C	A	-0.0249477	0.424391	0.00418639	0.000304078	2.5e-09	35.5125	-0.019522	0.436356	0.008368	0.0224761	TRUE
	rs740122	7	28166442	NA	A	G	-0.0371444	0.217464	0.00500229	0.000469579	1.1e-13	55.1377	-0.014535	0.312331	0.010001	0.154996	TRUE
	rs75661418	6	111489659	NA	G	A	-0.0816516	0.024336	0.0133543	0.000316599	9.7e-10	37.3841	0.019162	0.0177407	0.029856	0.530033	TRUE
	rs76819459	16	79718917	NA	G	A	0.0248133	0.327765	0.0044015	0.000271321	1.7e-08	31.781	0.005397	0.293397	0.008509	0.53486	TRUE
	rs7786102	7	25965759	NA	A	G	-0.0263487	0.715423	0.00456869	0.00028269	8.1e-09	33.261	0.001055	0.66794	0.008237	0.900267	TRUE
	rs79020793	12	47199549	NA	A	G	0.0775161	0.068215	0.00819354	0.000763852	3.1e-21	89.5036	-0.006131	0.0638027	0.014528	0.679668	TRUE
	rs9414801	10	65149089	NA	A	G	-0.0358482	0.528632	0.00414601	0.00064044	5.3e-18	74.7608	0.013644	0.552665	0.01037	0.197953	TRUE
LS-BMD	rs1126671	4	100049253	rs28987101	C	T	-0.0405903	0.697944	0.00449601	0.000694676	1.7e-19	81.5061	0.01307	0.784169	0.00987	0.195893	TRUE
	rs114232169	3	186391274	rs59123177	G	T	-0.0322325	0.667814	0.004381	0.000460951	1.9e-13	54.1304	-0.008628	0.585442	0.009088	0.353825	TRUE
	rs116862171	6	112145789	NA	G	A	0.0925493	0.01745	0.0161497	0.000293715	1e-08	32.8411	-0.00593	0.0142403	0.033789	0.863891	TRUE
	rs12206654	6	111556834	NA	C	T	0.188204	0.146605	0.00587394	0.00886312	1e-200	1026.59	0.009934	0.10716	0.012609	0.441647	TRUE
	rs1433210	4	124766956	NA	C	A	-0.0265777	0.246119	0.00479377	0.000262128	3e-08	30.7383	0.014911	0.242005	0.010138	0.150864	TRUE
	rs146133919	6	112130000	NA	C	T	-0.0781063	0.027079	0.013185	0.000321449	3.1e-09	35.0923	0.055554	0.0209228	0.030232	0.0727127	TRUE
	rs150851429	16	71625831	NA	C	G	0.399298	0.01598	0.0171106	0.00501424	1.9e-120	544.583	0.012396	0.00954654	0.039139	0.757087	TRUE
	rs194749	14	69273905	NA	C	T	0.0265613	0.24019	0.00483959	0.000257507	4.1e-08	30.1218	0.001435	0.248608	0.010342	0.892168	TRUE
	rs2230681	12	122329478	rs1168674	C	T	-0.0420843	0.874664	0.00623021	0.000388318	1.4e-11	45.6284	-0.012008	0.874543	0.012843	0.361148	TRUE
	rs2638315	12	56912864	rs2694917	C	G	0.0673963	0.182446	0.00532767	0.00135504	1.1e-36	160.029	-0.002186	0.181782	0.011153	0.848211	TRUE
	rs35614968	6	112020241	NA	A	G	-0.121884	0.028196	0.0127492	0.000814122	1.2e-21	91.3961	0.041595	0.0215593	0.025479	0.110844	TRUE
	rs36055409	12	59990603	NA	T	G	0.033308	0.14239	0.00594393	0.000270955	2.1e-08	31.4015	0.001287	0.129037	0.012657	0.920895	TRUE
	rs3747207	22	44340904	rs2294915	A	G	0.0294005	0.21503	0.00502125	0.000291804	4.8e-09	34.2835	0.002576	0.253938	0.012059	0.834704	TRUE
	rs56236906	6	111991104	NA	A	G	0.0836335	0.020553	0.0145627	0.000281609	9.3e-09	32.982	-0.019131	0.0781225	0.033409	0.576001	TRUE
	rs61676179	22	32176825	NA	A	C	-0.0527705	0.050985	0.00941771	0.000269481	2.1e-08	31.3973	-0.020388	0.0522673	0.023384	0.394487	TRUE
	rs6575900	14	102698599	rs7153005	C	G	-0.0326825	0.204047	0.00513818	0.000346959	2e-10	40.4587	0.021292	0.234606	0.010769	0.0535119	TRUE
	rs6868618	5	90191256	NA	G	A	0.0252921	0.380117	0.0042654	0.000301458	3e-09	35.1601	-0.00102	0.433811	0.008948	0.911345	TRUE
	rs7019778	9	22134651	NA	C	A	-0.0249477	0.424391	0.00418639	0.000304078	2.5e-09	35.5125	-0.015049	0.436356	0.010248	0.151524	TRUE
	rs740122	7	28166442	NA	A	G	-0.0371444	0.217464	0.00500229	0.000469579	1.1e-13	55.1377	-0.008517	0.312331	0.012253	0.497238	TRUE
	rs75661418	6	111489659	NA	G	A	-0.0816516	0.024336	0.0133543	0.000316599	9.7e-10	37.3841	-0.007833	0.0177407	0.035656	0.830108	TRUE
	rs76819459	16	79718917	NA	G	A	0.0248133	0.327765	0.0044015	0.000271321	1.7e-08	31.781	0.00273	0.293397	0.009301	0.774401	TRUE
	rs7786102	7	25965759	NA	A	G	-0.0263487	0.715423	0.00456869	0.00028269	8.1e-09	33.261	-0.013185	0.66794	0.009561	0.178031	TRUE
	rs79020793	12	47199549	NA	A	G	0.0775161	0.068215	0.00819354	0.000763852	3.1e-21	89.5036	-0.022816	0.0638027	0.016872	0.186573	TRUE
	rs9414801	10	65149089	NA	A	G	-0.0358482	0.528632	0.00414601	0.00064044	5.3e-18	74.7608	0.005199	0.552665	0.011665	0.66334	TRUE
FA-BMD	rs1126671	4	100048414	NA	C	T	-0.0405903	0.697944	0.00449601	0.000694676	1.7e-19	81.5061	0.013553	0.752983	0.017383	0.444565	TRUE
	rs114232169	3	186391274	rs59123177	G	T	-0.0322325	0.667814	0.004381	0.000460951	1.9e-13	54.1304	0.005379	0.585442	0.01631	0.746425	TRUE
	rs116862171	6	112145789	NA	G	A	0.0925493	0.01745	0.0161497	0.000293715	1e-08	32.8411	0.0426	0.0142403	0.059909	0.485678	TRUE
	rs12206654	6	111556834	NA	C	T	0.188204	0.146605	0.00587394	0.00886312	1e-200	1026.59	-0.021291	0.10716	0.022476	0.35297	TRUE
	rs1433210	4	124766956	NA	C	A	-0.0265777	0.246119	0.00479377	0.000262128	3e-08	30.7383	-0.012922	0.242005	0.01802	0.481996	TRUE
	rs146133919	6	112130000	NA	C	T	-0.0781063	0.027079	0.013185	0.000321449	3.1e-09	35.0923	-0.013936	0.0209228	0.049918	0.784282	TRUE
	rs150851429	16	71625831	NA	C	G	0.399298	0.01598	0.0171106	0.00501424	1.9e-120	544.583	0.124943	0.00954654	0.070308	0.0814348	TRUE
	rs194749	14	69273905	NA	C	T	0.0265613	0.24019	0.00483959	0.000257507	4.1e-08	30.1218	-0.02221	0.248608	0.018182	0.230988	TRUE
	rs2230681	12	122329478	rs1168674	C	T	-0.0420843	0.874664	0.00623021	0.000388318	1.4e-11	45.6284	-0.024801	0.874543	0.023154	0.293576	TRUE
	rs2638315	12	56865056	NA	C	G	0.0673963	0.182446	0.00532767	0.00135504	1.1e-36	160.029	0.002141	0.160621	0.019878	0.915891	TRUE
	rs35614968	6	112020241	NA	A	G	-0.121884	0.028196	0.0127492	0.000814122	1.2e-21	91.3961	0.001538	0.0215593	0.04373	0.972486	TRUE
	rs36055409	12	59990603	NA	T	G	0.033308	0.14239	0.00594393	0.000270955	2.1e-08	31.4015	-0.01934	0.129037	0.02244	0.398076	TRUE
	rs3747207	22	44324855	NA	A	G	0.0294005	0.21503	0.00502125	0.000291804	4.8e-09	34.2835	-0.024255	0.231583	0.019274	0.2172	TRUE
	rs4149056	12	21399955	rs73069021	C	T	-0.0596744	0.150912	0.00574268	0.000912604	2.7e-25	107.981	0.014768	0.137072	0.020844	0.48727	TRUE
	rs56236906	6	111991104	NA	A	G	0.0836335	0.020553	0.0145627	0.000281609	9.3e-09	32.982	-0.03293	0.0781225	0.053825	0.54861	TRUE
	rs61676179	22	32176825	NA	A	C	-0.0527705	0.050985	0.00941771	0.000269481	2.1e-08	31.3973	-0.025472	0.0522673	0.036662	0.49574	TRUE
	rs6575900	14	102675350	NA	C	G	-0.0326825	0.204047	0.00513818	0.000346959	2e-10	40.4587	0.0183	0.259507	0.019712	0.362665	TRUE
	rs6868618	5	90191256	NA	G	A	0.0252921	0.380117	0.0042654	0.000301458	3e-09	35.1601	-0.022826	0.433811	0.016102	0.16451	TRUE
	rs7019778	9	22134651	NA	C	A	-0.0249477	0.424391	0.00418639	0.000304078	2.5e-09	35.5125	-0.004957	0.436356	0.019404	0.802214	TRUE
	rs740122	7	28166442	NA	A	G	-0.0371444	0.217464	0.00500229	0.000469579	1.1e-13	55.1377	-0.050434	0.312331	0.02485	0.0466101	TRUE
	rs75661418	6	111489659	NA	G	A	-0.0816516	0.024336	0.0133543	0.000316599	9.7e-10	37.3841	0.07462	0.0177407	0.056798	0.197664	TRUE
	rs76819459	16	79718917	NA	G	A	0.0248133	0.327765	0.0044015	0.000271321	1.7e-08	31.781	-0.000284	0.293397	0.016544	0.986575	TRUE
	rs7786102	7	25965759	NA	A	G	-0.0263487	0.715423	0.00456869	0.00028269	8.1e-09	33.261	-0.010284	0.66794	0.017073	0.554808	TRUE
	rs79020793	12	47199549	NA	A	G	0.0775161	0.068215	0.00819354	0.000763852	3.1e-21	89.5036	-0.018754	0.0638027	0.029913	0.538738	TRUE
	rs9267947	6	32211218	NA	G	A	0.0227184	0.478636	0.00412214	0.000257592	3.6e-08	30.3746	0.023941	0.52673	0.01805	0.1934	TRUE
	rs9414801	10	65149089	NA	A	G	-0.0358482	0.528632	0.00414601	0.00064044	5.3e-18	74.7608	0.049695	0.552665	0.022986	0.0340393	TRUE
TB-BMD	rs1126671	4	100048414	NA	C	T	-0.0405903	0.697944	0.00449601	0.000694676	1.7e-19	81.5061	0.0075	0.7094	0.0062	0.2269	TRUE
	rs114232169	3	186389769	NA	G	T	-0.0322325	0.667814	0.004381	0.000460951	1.9e-13	54.1304	0.01	0.6631	0.0136	0.4628	TRUE
	rs116862171	6	112145789	NA	G	A	0.0925493	0.01745	0.0161497	0.000293715	1e-08	32.8411	-0.0209	0.0152	0.0269	0.4359	TRUE
	rs1433210	4	124766956	NA	C	A	-0.0265777	0.246119	0.00479377	0.000262128	3e-08	30.7383	0.003	0.2443	0.0066	0.6446	TRUE
	rs146133919	6	112130000	NA	C	T	-0.0781063	0.027079	0.013185	0.000321449	3.1e-09	35.0923	-0.0082	0.0232	0.0238	0.7304	TRUE
	rs150851429	16	71625831	NA	C	G	0.399298	0.01598	0.0171106	0.00501424	1.9e-120	544.583	-0.0153	0.014	0.028	0.5836	TRUE
	rs2230681	12	122326812	NA	C	T	-0.0420843	0.874664	0.00623021	0.000388318	1.4e-11	45.6284	0.0146	0.8645	0.0083	0.0797701	TRUE
	rs2638315	12	56865056	NA	C	G	0.0673963	0.182446	0.00532767	0.00135504	1.1e-36	160.029	0.0084	0.1721	0.0076	0.2671	TRUE
	rs35614968	6	112020241	NA	A	G	-0.121884	0.028196	0.0127492	0.000814122	1.2e-21	91.3961	0.0117	0.0308	0.0173	0.498	TRUE
	rs36055409	12	59990603	NA	T	G	0.033308	0.14239	0.00594393	0.000270955	2.1e-08	31.4015	-0.0108	0.1405	0.0084	0.1999	TRUE
	rs3747207	22	44324855	NA	A	G	0.0294005	0.21503	0.00502125	0.000291804	4.8e-09	34.2835	-0.012	0.2297	0.0069	0.0821694	TRUE
	rs56236906	6	111991104	NA	A	G	0.0836335	0.020553	0.0145627	0.000281609	9.3e-09	32.982	-0.015	0.078	0.0166	0.3674	TRUE
	rs61676179	22	32176825	NA	A	C	-0.0527705	0.050985	0.00941771	0.000269481	2.1e-08	31.3973	0.0176	0.0535	0.0127	0.1646	TRUE
	rs6868618	5	90191256	NA	G	A	0.0252921	0.380117	0.0042654	0.000301458	3e-09	35.1601	-0.005	0.4048	0.0058	0.3819	TRUE
	rs7019778	9	22134651	NA	C	A	-0.0249477	0.424391	0.00418639	0.000304078	2.5e-09	35.5125	0.0097	0.4255	0.0059	0.0981703	TRUE
	rs740122	7	28166442	NA	A	G	-0.0371444	0.217464	0.00500229	0.000469579	1.1e-13		0.0155	0.2496	0.0067	0.02006	TRUE
	rs75661418	6	111489659	NA	G	A	-0.0816516	0.024336	0.0133543	0.000316599	9.7e-10	37.3841	0.0585	0.0197	0.028	0.03684	TRUE
	rs7786102	7	25965759	NA	A	G	-0.0263487	0.715423	0.00456869	0.00028269	8.1e-09	33.261	0.0014	0.7019	0.0062	0.8186	TRUE
	rs79020793	12	47199549	NA	A	G	0.0775161	0.068215	0.00819354	0.000763852	3.1e-21	89.5036	0.0045	0.0653	0.0113	0.687999	TRUE
	rs9414801	10	65149089	NA	A	G	-0.0358482	0.528632	0.00414601	0.00064044	5.3e-18	74.7608	0.0007	0.5253	0.0061	0.9143	TRUE

## Sheet: Table S9
Table S9. Characteristics of individual SNPs used in the MR analysis of causal effects of Val on BMD.
Outcomes	SNPs	chr	pos	proxy SNPs	effect allele	other allele	beta.exposure	eaf.exposure	se.exposure	r2	pval.exposure	F statistic	beta.outcome	eaf.outcome	se.outcome	pval.outcome	Steiger filtering results
FN-BMD	rs10018448	4	89225171	NA	G	A	0.1046	0.535321	0.00403213	0.00544328	2.3e-148	672.968	0.003494	0.554893	0.007499	0.648519	TRUE
	rs1128249	2	165556760	rs2198550	T	G	-0.035077	0.39201	0.00411536	0.000586501	1.5e-17	72.6489	-0.00972	0.356404	0.007774	0.221195	TRUE
	rs117643180	17	7185779	NA	A	C	-0.174839	0.025862	0.0127298	0.00154024	6.3e-43	188.64	-0.021856	0.0202864	0.024833	0.389128	TRUE
	rs12648408	4	89244131	NA	A	G	-0.0508813	0.05079	0.00928389	0.000249624	4.2e-08	30.037	0.003712	0.0824185	0.017532	0.83589	TRUE
	rs12974412	19	14151809	NA	G	A	-0.0272482	0.779952	0.00499025	0.000254854	4.8e-08	29.8147	0.012887	0.815672	0.009716	0.194336	TRUE
	rs2274815	14	102719890	rs33997362	A	G	0.0280402	0.205044	0.00498169	0.00025632	1.8e-08	31.6817	0.006579	0.240255	0.009296	0.488642	TRUE
	rs2638315	12	56912864	rs2694917	C	G	0.0426049	0.182454	0.00519004	0.00054152	2.2e-16	67.3872	0.012598	0.181782	0.009575	0.197928	TRUE
	rs35230038	19	49304265	rs34189956	A	G	-0.0984157	0.0454	0.00981097	0.00083953	1.1e-23	100.625	-0.029318	0.0429594	0.018209	0.115157	TRUE
	rs61587941	5	55814890	NA	A	G	-0.0501818	0.051235	0.00909397	0.000244821	3.4e-08	30.4499	-0.000984	0.125776	0.017988	0.957298	TRUE
	rs6941263	6	109162094	NA	A	T	-0.0285012	0.187845	0.00516381	0.000247853	3.4e-08	30.4639	0.006581	0.162689	0.009659	0.504968	TRUE
	rs8071084	17	79634162	NA	G	T	-0.0323357	0.161732	0.00545744	0.000283513	3.1e-09	35.1064	0.007451	0.139698	0.010189	0.474294	TRUE
	rs837616	19	49365588	NA	G	A	-0.0250445	0.291527	0.00443025	0.000259094	1.6e-08	31.9572	-0.001162	0.338663	0.00833	0.891455	TRUE
LS-BMD	rs10018448	4	89225171	NA	G	A	0.1046	0.535321	0.00403213	0.00544328	2.3e-148	672.968	0.007665	0.554893	0.008736	0.391524	TRUE
	rs1128249	2	165556760	rs2198550	T	G	-0.035077	0.39201	0.00411536	0.000586501	1.5e-17	72.6489	-0.004539	0.356404	0.009038	0.623833	TRUE
	rs117643180	17	7185779	NA	A	C	-0.174839	0.025862	0.0127298	0.00154024	6.3e-43	188.64	-0.033564	0.0202864	0.028541	0.250726	TRUE
	rs12648408	4	89244131	NA	A	G	-0.0508813	0.05079	0.00928389	0.000249624	4.2e-08	30.037	-0.015805	0.0824185	0.020245	0.445795	TRUE
	rs12974412	19	14151809	NA	G	A	-0.0272482	0.779952	0.00499025	0.000254854	4.8e-08	29.8147	-0.016408	0.815672	0.01127	0.15504	TRUE
	rs2638315	12	56912864	rs2694917	C	G	0.0426049	0.182454	0.00519004	0.00054152	2.2e-16	67.3872	-0.002186	0.181782	0.011153	0.848211	TRUE
	rs35230038	19	49304265	rs34189956	A	G	-0.0984157	0.0454	0.00981097	0.00083953	1.1e-23	100.625	-0.025027	0.0429594	0.020999	0.244409	TRUE
	rs61587941	5	55814890	NA	A	G	-0.0501818	0.051235	0.00909397	0.000244821	3.4e-08	30.4499	0.020133	0.125776	0.021496	0.360331	TRUE
	rs6941263	6	109162094	NA	A	T	-0.0285012	0.187845	0.00516381	0.000247853	3.4e-08	30.4639	-0.001281	0.162689	0.011304	0.911818	TRUE
	rs837616	19	49365588	NA	G	A	-0.0250445	0.291527	0.00443025	0.000259094	1.6e-08	31.9572	0.002526	0.338663	0.009724	0.799731	TRUE
FA-BMD	rs10018448	4	89225171	NA	G	A	0.1046	0.535321	0.00403213	0.00544328	2.3e-148	672.968	0.005824	0.554893	0.015691	0.715901	TRUE
	rs1128249	2	165556760	rs2198550	T	G	-0.035077	0.39201	0.00411536	0.000586501	1.5e-17	72.6489	-0.008686	0.356404	0.016162	0.598215	TRUE
	rs117643180	17	7185779	NA	A	C	-0.174839	0.025862	0.0127298	0.00154024	6.3e-43	188.64	-0.070783	0.0202864	0.046137	0.132497	TRUE
	rs1260326	2	27730940	NA	C	T	-0.0513601	0.603978	0.00410535	0.00126189	6.5e-36	156.513	0.036789	0.640811	0.015846	0.0228413	TRUE
	rs12648408	4	89244131	NA	A	G	-0.0508813	0.05079	0.00928389	0.000249624	4.2e-08	30.037	-0.01927	0.0824185	0.035521	0.594811	TRUE
	rs12974412	19	14151809	NA	G	A	-0.0272482	0.779952	0.00499025	0.000254854	4.8e-08	29.8147	0.007063	0.815672	0.019153	0.717674	TRUE
	rs2274815	14	102718052	NA	A	G	0.0280402	0.205044	0.00498169	0.00025632	1.8e-08	31.6817	0.024255	0.257279	0.019488	0.222303	TRUE
	rs2638315	12	56865056	NA	C	G	0.0426049	0.182454	0.00519004	0.00054152	2.2e-16	67.3872	0.002141	0.160621	0.019878	0.915891	TRUE
	rs35230038	19	49304265	rs34189956	A	G	-0.0984157	0.0454	0.00981097	0.00083953	1.1e-23	100.625	-0.03672	0.0429594	0.035937	0.316394	TRUE
	rs36181536	12	122528263	NA	C	T	-0.0317885	0.673521	0.0042938	0.000444402	1.3e-13	54.8096	0.01722	0.692204	0.016633	0.310039	TRUE
	rs6941263	6	109162094	NA	A	T	-0.0285012	0.187845	0.00516381	0.000247853	3.4e-08	30.4639	0.031212	0.162689	0.020219	0.130105	TRUE
	rs8071084	17	79634162	NA	G	T	-0.0323357	0.161732	0.00545744	0.000283513	3.1e-09	35.1064	-0.0209	0.139698	0.02128	0.335533	TRUE
	rs837616	19	49365588	NA	G	A	-0.0250445	0.291527	0.00443025	0.000259094	1.6e-08	31.9572	-0.000623	0.338663	0.017344	0.971877	TRUE
TB-BMD	rs10018448	4	89225171	NA	G	A	0.1046	0.535321	0.00403213	0.00544328	2.3e-148	672.968	0.0096	0.543	0.0057	0.0908804	TRUE
	rs1128249	2	165528624	NA	T	G	-0.035077	0.39201	0.00411536	0.000586501	1.5e-17	72.6489	-0.0022	0.418	0.0058	0.7039	TRUE
	rs117048185	19	49309776	NA	C	G	0.189858	0.017258	0.0154313	0.00122269	8.7e-35	151.375	0.0693	0.0161	0.0351	0.0480496	TRUE
	rs117643180	17	7185779	NA	A	C	-0.174839	0.025862	0.0127298	0.00154024	6.3e-43	188.64	-0.0141	0.0291	0.0191	0.4605	TRUE
	rs12648408	4	89244131	NA	A	G	-0.0508813	0.05079	0.00928389	0.000249624	4.2e-08	30.037	-0.0095	0.0645	0.0134	0.4787	TRUE
	rs12974412	19	14151809	NA	G	A	-0.0272482	0.779952	0.00499025	0.000254854	4.8e-08	29.8147	0.0016	0.7793	0.0077	0.8311	TRUE
	rs17096421	10	88820592	NA	T	A	0.0625419	0.056393	0.00883132	0.000416283	1.4e-12	50.1523	-0.006	0.051	0.014	0.671001	TRUE
	rs2238732	22	18915347	NA	T	C	-0.062053	0.042269	0.0100166	0.00031176	5.8e-10	38.3782	0.0195	0.0624	0.0137	0.1539	TRUE
	rs2638315	12	56865056	NA	C	G	0.0426049	0.182454	0.00519004	0.00054152	2.2e-16	67.3872	0.0084	0.1721	0.0076	0.2671	TRUE
	rs35230038	19	49300431	NA	A	G	-0.0984157	0.0454	0.00981097	0.00083953	1.1e-23	100.625	-0.0163	0.0466	0.0152	0.2831	TRUE
	rs61587941	5	55814890	NA	A	G	-0.0501818	0.051235	0.00909397	0.000244821	3.4e-08	30.4499	0.0001	0.1059	0.0119	0.9962	TRUE
	rs6941263	6	109162094	NA	A	T	-0.0285012	0.187845	0.00516381	0.000247853	3.4e-08	30.4639	-0.013	0.1798	0.0074	0.0812101	TRUE
	rs7656569	4	89166761	NA	A	C	0.0711357	0.192295	0.00516567	0.0015719	3.8e-43	189.636	0.0066	0.1765	0.008	0.4087	TRUE
	rs77724138	16	70207520	NA	C	G	-0.0896353	0.129493	0.00614749	0.00181137	3.7e-48	212.6	0.0024	0.1273	0.0179	0.8927	TRUE
	rs837616	19	49365588	NA	G	A	-0.0250445	0.291527	0.00443025	0.000259094	1.6e-08	31.9572	-0.0056	0.3067	0.0063	0.3703	TRUE

## Sheet: Table S10
Table S10. Multivariable MR estimates of the direct causal effects of AAs on BMD adjusting for alcohol consumption.
Exposures	Outcomes	Methods	Number of SNPs	Effect	95% CI	MVMR p-value
Ala	FN-BMD	IVW	31	-0.00806765	-0.1207~0.1045	0.8883
		MR-Egger	31	-0.0130347	-0.1266~0.1006	0.8221
	LS-BMD	IVW	31	-0.0043798	-0.1610~0.1522	0.9563
		MR-Egger	31	-0.0171609	-0.1688~0.1345	0.8245
	FA-BMD	IVW	31	-0.0172404	-0.2136~0.1791	0.8634
		MR-Egger	31	-0.026952	-0.2215~0.1676	0.786
	TB-BMD	IVW	35	-0.0734866	-0.1720~0.0250	0.1437
		MR-Egger	35	-0.0754913	-0.1751~0.0241	0.1373
Gln	FN-BMD	IVW	33	0.000380467	-0.0689~0.0697	0.9914
		MR-Egger	33	0.00309949	-0.0686~0.0748	0.9325
	LS-BMD	IVW	33	0.0356666	-0.0492~0.1205	0.4099
		MR-Egger	33	0.0257211	-0.0603~0.1118	0.5579
	FA-BMD	IVW	35	0.018992	-0.1016~0.1396	0.7576
		MR-Egger	35	0.0194557	-0.1040~0.1429	0.7574
	TB-BMD	IVW	39	-0.00420223	-0.0894~0.0810	0.923
		MR-Egger	39	0.00218176	-0.0823~0.0867	0.9597
His	FN-BMD	IVW	12	0.160604	0.0054~0.3158	0.0426†
		MR-Egger	12	0.155257	-0.0072~0.3177	0.0611
	LS-BMD	IVW	12	-0.0227985	-0.2130~0.1674	0.8143
		MR-Egger	12	-0.0212462	-0.2233~0.1808	0.8367
	FA-BMD	IVW	13	0.186659	-0.0917~0.4651	0.1888
		MR-Egger	13	0.207445	-0.0841~0.4990	0.1631
	TB-BMD	IVW	14	0.138532	-0.0668~0.3439	0.1861
		MR-Egger	14	0.151365	-0.0669~0.3696	0.174
Ile	FN-BMD	IVW	9	0.121472	-0.0557~0.2987	0.1791
		MR-Egger	9	0.16893	0.0674~0.2705	0.1492
	LS-BMD	IVW	9	0.166148	-0.0132~0.3455	0.0695
		MR-Egger	9	0.181618	-0.0085~0.3717	0.0611
	FA-BMD	IVW	9	0.203405	-0.0357~0.4426	0.0955
		MR-Egger	9	0.242358	0.0214~0.4633	0.0625
	TB-BMD	IVW	9	0.163015	0.0809~0.2451	0.0001*
		MR-Egger	9	0.17426	0.0952~0.2533	1.55e-05
Leu	FN-BMD	IVW	16	0.012716	-0.1393~0.1647	0.8698
		MR-Egger	16	0.0149317	-0.1447~0.1746	0.8546
	LS-BMD	IVW	16	0.0686922	-0.1256~0.2630	0.4883
		MR-Egger	16	0.0781218	-0.1232~0.2794	0.4469
	FA-BMD	IVW	16	0.0425733	-0.2399~0.3251	0.7677
		MR-Egger	16	0.0480752	-0.2468~0.3430	0.7493
	TB-BMD	IVW	16	0.0204529	-0.1561~0.1970	0.8204
		MR-Egger	16	0.0222508	-0.1631~0.2076	0.814
Phe	FN-BMD	IVW	12	0.0336181	-0.1288~0.1960	0.685
		MR-Egger	12	0.0386564	-0.1464~0.2237	0.6822
	LS-BMD	IVW	12	-0.0662311	-0.2162~0.0837	0.3866
		MR-Egger	12	-0.0771964	-0.2471~0.0927	0.3733
	FA-BMD	IVW	12	-0.221915	-0.4398~-0.0040	0.0459
		MR-Egger	12	-0.178395	-0.4157~0.0589	0.1406
	TB-BMD	IVW	12	-0.221915	-0.4398~-0.0040	0.0459
		MR-Egger	12	-0.178395	-0.4157~0.0589	0.1406
Tyr	FN-BMD	IVW	27	-0.00849944	-0.1120~0.0950	0.8721
		MR-Egger	27	-0.0281997	-0.1344~0.0780	0.6026
	LS-BMD	IVW	27	-0.0290663	-0.1490~0.0909	0.6347
		MR-Egger	27	-0.0192857	-0.1455~0.1069	0.7646
	FA-BMD	IVW	27	0.0995621	-0.0990~0.2981	0.3256
		MR-Egger	27	0.0891712	-0.1195~0.2978	0.4023
	TB-BMD	IVW	28	-0.114118	-0.1937~-0.0346	0.0049
		MR-Egger	28	-0.0996515	-0.1823~-0.0170	0.0102
Val	FN-BMD	IVW	14	0.0380332	-0.0762~0.1523	0.514
		MR-Egger	14	0.03897	-0.0781~0.1560	0.514
	LS-BMD	IVW	14	0.0807333	-0.0596~0.2211	0.2595
		MR-Egger	14	0.0800222	-0.0660~0.2260	0.2828
	FA-BMD	IVW	14	0.124676	-0.1523~0.4017	0.3777
		MR-Egger	14	0.122196	-0.1667~0.4110	0.407
	TB-BMD	IVW	16	0.0941928	0.0252~0.1632	0.0075
		MR-Egger	16	0.0941045	0.0226~0.1656	0.0099

[truncated: 12 more sheets: Table S11, Table S12, Table S13, Figure S1, Figure S2, Figure S3, Figure S4, Figure S5, Figure S6, Figure S7, Figure S8, Figure S9]
